# Supplementary material for: Heterochromatin reorganization associated with the transcriptional reprogramming under viral infection in Arabidopsis
Source: Nucleic Acids Res. 2026 Apr 17;54(7):gkag348. doi: 10.1093/nar/gkag348 (PMC13095653; doi:10.1093/nar/gkag348)
Supplement: gkag348_Supplemental_Files [file gkag348_supplemental_files.zip]

Archive with 13 entries (13 files):
- Supplementary Materials Legends.docx
- Supplementary_Tables.xlsx
- Supp_Figure_10.pdf
- Supp_Figure_11.pdf
- Supp_Figure_1_v2_revision_NAR.pdf
- Supp_Figure_2_V2_revision_NAR.pdf
- Supp_Figure_3_v2_revision_NAR.pdf
- Supp_Figure_4_v2_revision_NAR.pdf
- Supp_Figure_5.pdf
- Supp_Figure_6_v2_revision_NAR.pdf
- Supp_Figure_7_v3_revision_NAR.pdf
- Supp_Figure_8.pdf
- Supp_Figure_9.pdf
