# Supplementary material for: Heterochromatin reorganization associated with the transcriptional reprogramming under viral infection in Arabidopsis
Source: Nucleic Acids Res. 2026 Apr 17;54(7):gkag348. doi: 10.1093/nar/gkag348 (PMC13095653; doi:10.1093/nar/gkag348)
Supplement: gkag348_Supplemental_Files [file gkag348_supplemental_files.zip › Supplementary_Tables.xlsx]

## Sheet: Supplementary_Table_1
Supplementary Table 1. Significant differentially expressed genes under CMV infection at 10 and 20 dpi.
10 dpi/20 dpi DEG	Gene ID	Base mean	log2 (FC)	Std Error	Wald-Stats	p-value	Adjusted p-value
10 dpi	AT3G27690	1470.32	-2.60105	0.164792	-15.7838	4.0211e-56	4.30378e-52
10 dpi	AT3G44300	236.295	4.38667	0.286596	15.3061	6.96051e-53	3.72492e-49
10 dpi	AT2G43570	755.083	2.31674	0.171769	13.4876	1.85142e-41	6.60524e-38
10 dpi	AT3G16770	670.446	2.1825	0.171533	12.7235	4.37734e-37	1.17127e-33
10 dpi	AT1G66100	210.489	-2.99582	0.242504	-12.3537	4.65267e-35	9.95951e-32
10 dpi	AT2G38530	393.586	2.4271	0.197932	12.2623	1.44382e-34	2.57554e-31
10 dpi	AT1G21310	2193.8	1.87332	0.153363	12.215	2.58599e-34	3.95398e-31
10 dpi	AT2G05070	3407.29	-1.54082	0.129847	-11.8664	1.76926e-32	2.36705e-29
10 dpi	AT3G57260	3042.85	1.74316	0.150213	11.6046	3.90409e-31	4.64283e-28
10 dpi	AT4G12490	278.137	2.68074	0.234191	11.4468	2.4397e-30	2.61121e-27
10 dpi	AT2G05100	3601.08	-1.491	0.13123	-11.3617	6.48392e-30	6.30886e-27
10 dpi	AT1G52190	463.65	-1.95918	0.178506	-10.9754	5.01827e-28	4.47588e-25
10 dpi	AT5G26340	780.576	1.73382	0.159233	10.8886	1.30646e-27	1.07562e-24
10 dpi	AT4G12480	223.887	2.6275	0.242106	10.8527	1.93651e-27	1.48047e-24
10 dpi	AT2G45220	220.748	2.43238	0.230817	10.5381	5.76429e-26	4.11301e-23
10 dpi	AT2G45180	2994.76	-1.41253	0.137355	-10.2838	8.33468e-25	5.57538e-22
10 dpi	AT4G01870	281.244	2.14385	0.215464	9.94992	2.52379e-23	1.58895e-20
10 dpi	AT1G77760	560.922	1.71187	0.172251	9.93821	2.83872e-23	1.68794e-20
10 dpi	AT5G20230	888.89	1.55501	0.157059	9.90079	4.12984e-23	2.3264e-20
10 dpi	AT5G64120	342.393	1.94055	0.19641	9.8801	5.07815e-23	2.71757e-20
10 dpi	AT4G38770	4471.25	-1.24657	0.126866	-9.82593	8.70677e-23	4.43755e-20
10 dpi	AT3G49120	1709.6	1.34283	0.138089	9.72435	2.37416e-22	1.15503e-19
10 dpi	AT2G24850	486.434	1.76542	0.181868	9.70714	2.81113e-22	1.30815e-19
10 dpi	AT4G02520	3413.03	1.23074	0.127555	9.64868	4.97901e-22	2.22043e-19
10 dpi	AT1G36060	96.9555	3.1387	0.329056	9.53849	1.44926e-21	6.20459e-19
10 dpi	AT4G09650	2592.74	-1.33097	0.139699	-9.52741	1.61264e-21	6.63848e-19
10 dpi	AT4G15610	88.3023	3.27526	0.34429	9.51308	1.85106e-21	7.33775e-19
10 dpi	AT5G54270	7374.39	-1.37376	0.145032	-9.47211	2.74249e-21	1.04832e-18
10 dpi	AT3G09390	747.814	1.51071	0.162803	9.2794	1.70439e-20	6.29039e-18
10 dpi	AT2G39210	760.19	1.42782	0.155231	9.19805	3.64515e-20	1.30047e-17
10 dpi	AT4G36670	729.915	1.42518	0.157441	9.05213	1.40208e-19	4.84078e-17
10 dpi	AT4G30270	336.817	1.77779	0.202447	8.78152	1.61274e-18	5.39411e-16
10 dpi	AT2G26740	396.649	1.60423	0.183364	8.74889	2.15463e-18	6.9882e-16
10 dpi	AT1G73260	81.203	3.15578	0.361716	8.72446	2.67463e-18	8.41957e-16
10 dpi	AT3G46280	146.361	2.34991	0.27264	8.61908	6.74943e-18	2.06398e-15
10 dpi	AT3G02550	158.19	2.26966	0.26362	8.6096	7.3317e-18	2.17976e-15
10 dpi	AT1G02920	836.121	1.29365	0.151944	8.51395	1.68113e-17	4.863e-15
10 dpi	AT3G16240	1528.91	-1.40881	0.166034	-8.48511	2.15519e-17	6.07027e-15
10 dpi	AT5G39610	53.3506	3.37845	0.401249	8.41983	3.77023e-17	1.03469e-14
10 dpi	AT1G30720	194.745	1.92516	0.23157	8.31353	9.28975e-17	2.45401e-14
10 dpi	ATCG00220	1649.72	-1.27446	0.153325	-8.31212	9.40058e-17	2.45401e-14
10 dpi	AT1G31330	8868.54	-1.05692	0.127212	-8.30836	9.70302e-17	2.47265e-14
10 dpi	AT2G34430	11624	-1.18989	0.143612	-8.28542	1.1769e-16	2.92938e-14
10 dpi	AT1G03130	3034.87	-1.05997	0.128467	-8.25086	1.57258e-16	3.82529e-14
10 dpi	AT4G02770	5857.47	-1.13324	0.138317	-8.19306	2.54677e-16	6.05736e-14
10 dpi	AT4G05180	3678.29	-1.15613	0.141484	-8.17141	3.04804e-16	7.092e-14
10 dpi	AT5G08790	248.716	1.71445	0.21487	7.97901	1.47507e-15	3.35909e-13
10 dpi	ATCG00420	823.794	-1.19946	0.151584	-7.91287	2.51521e-15	5.60841e-13
10 dpi	AT1G52890	78.8578	2.65601	0.34088	7.79162	6.61546e-15	1.44501e-12
10 dpi	AT5G10760	2300.07	1.12751	0.144905	7.78102	7.19442e-15	1.54004e-12
10 dpi	AT4G19530	292.073	-1.55349	0.199782	-7.77593	7.48936e-15	1.57174e-12
10 dpi	AT1G30730	147.406	2.02529	0.263721	7.67968	1.59486e-14	3.28265e-12
10 dpi	AT1G55670	7472.5	-1.00229	0.13078	-7.66394	1.80307e-14	3.64118e-12
10 dpi	AT1G15670	294.495	1.58619	0.207492	7.64455	2.09672e-14	4.15577e-12
10 dpi	AT3G44720	461.368	1.35116	0.177354	7.61845	2.56733e-14	4.99603e-12
10 dpi	AT3G60140	32.8065	3.42609	0.453169	7.5603	4.02145e-14	7.686e-12
10 dpi	AT1G74470	3845.09	-1.02571	0.135788	-7.55376	4.22871e-14	7.94033e-12
10 dpi	AT4G27260	207.333	1.70794	0.227529	7.50646	6.07499e-14	1.12105e-11
10 dpi	AT2G45470	1026.18	-1.0837	0.146406	-7.40204	1.34112e-13	2.43289e-11
10 dpi	AT2G43590	189.944	1.77586	0.240071	7.39722	1.3906e-13	2.48061e-11
10 dpi	AT3G45060	81.3959	2.68384	0.365668	7.33956	2.14298e-13	3.76005e-11
10 dpi	AT1G20340	7301.58	-1.02917	0.140757	-7.3117	2.63776e-13	4.55354e-11
10 dpi	AT5G46050	164.867	1.85892	0.258188	7.19989	6.02612e-13	1.02377e-10
10 dpi	AT1G43910	102.855	2.11282	0.293641	7.19523	6.23535e-13	1.04276e-10
10 dpi	ATCG00430	1362.08	-0.996774	0.138706	-7.18625	6.6594e-13	1.09655e-10
10 dpi	AT4G16980	1326.08	-1.07583	0.150415	-7.15242	8.52626e-13	1.37381e-10
10 dpi	ATCG00170	793.71	-1.44816	0.202504	-7.15124	8.59994e-13	1.37381e-10
10 dpi	AT4G18440	308.623	-1.38847	0.194651	-7.1331	9.81306e-13	1.54455e-10
10 dpi	AT4G23700	92.4046	2.1553	0.303026	7.1126	1.13874e-12	1.76637e-10
10 dpi	AT4G21680	39.8548	2.99141	0.42368	7.06053	1.65869e-12	2.53614e-10
10 dpi	AT1G37130	2245.82	0.997467	0.141519	7.04826	1.81163e-12	2.73097e-10
10 dpi	AT4G17500	147.932	1.7785	0.252672	7.0388	1.93909e-12	2.88251e-10
10 dpi	AT1G43800	89.1969	2.30318	0.330077	6.97769	3.00081e-12	4.34022e-10
10 dpi	AT2G28790	248.144	1.47943	0.212014	6.97797	2.99468e-12	4.34022e-10
10 dpi	AT1G29660	383.628	-1.39159	0.2018	-6.8959	5.3523e-12	7.63808e-10
10 dpi	ATCG00480	26160.2	-0.836768	0.121464	-6.889	5.61855e-12	7.91255e-10
10 dpi	AT3G63140	569.023	-1.21153	0.176472	-6.86525	6.63758e-12	9.22623e-10
10 dpi	AT5G56870	101.081	2.0128	0.29547	6.81219	9.61262e-12	1.31902e-09
10 dpi	AT1G15820	7145.71	-1.08508	0.159437	-6.80566	1.00586e-11	1.36275e-09
10 dpi	AT3G47470	9259.62	-0.965547	0.141953	-6.8019	1.0325e-11	1.38136e-09
10 dpi	AT1G21520	173.57	1.64132	0.243118	6.75113	1.46699e-11	1.93842e-09
10 dpi	AT3G25780	107.723	1.93369	0.288922	6.69279	2.18961e-11	2.85797e-09
10 dpi	AT1G64660	127.192	1.84805	0.27665	6.68011	2.38765e-11	3.07891e-09
10 dpi	AT5G13330	39.6009	2.76084	0.413624	6.67476	2.47636e-11	3.15529e-09
10 dpi	AT1G04800	335.917	-1.30489	0.196043	-6.65615	2.811e-11	3.53955e-09
10 dpi	AT5G44680	149.856	-1.65345	0.249601	-6.62436	3.48757e-11	4.34041e-09
10 dpi	AT1G75460	408.24	-1.18607	0.179227	-6.61772	3.6477e-11	4.48751e-09
10 dpi	AT5G35970	350.235	-1.23504	0.187217	-6.59684	4.20017e-11	5.10846e-09
10 dpi	AT3G16370	1074.49	-1.14236	0.173276	-6.59271	4.31858e-11	5.19345e-09
10 dpi	AT1G60950	4638.31	-0.933572	0.141695	-6.58861	4.43957e-11	5.27963e-09
10 dpi	AT3G22160	88.7177	2.00973	0.30514	6.58626	4.5103e-11	5.30481e-09
10 dpi	AT2G30570	3411.11	-0.92648	0.143162	-6.47154	9.70088e-11	1.12857e-08
10 dpi	AT1G52230	1014.16	-0.982655	0.152417	-6.44714	1.13984e-10	1.31179e-08
10 dpi	AT1G67740	3570.37	-0.871887	0.135469	-6.43606	1.22615e-10	1.39612e-08
10 dpi	AT1G30700	42.5132	2.57284	0.400332	6.42677	1.30341e-10	1.46846e-08
10 dpi	AT3G50820	2497.1	-0.959438	0.149676	-6.41009	1.45431e-10	1.6214e-08
10 dpi	AT1G05850	1556.55	-0.871992	0.136631	-6.38208	1.74694e-10	1.92758e-08
10 dpi	AT5G24210	394.436	1.17364	0.18401	6.37813	1.79268e-10	1.95786e-08
10 dpi	AT1G31280	174.253	1.54306	0.24211	6.37338	1.84907e-10	1.99905e-08
10 dpi	AT1G52040	196.051	1.58246	0.248726	6.36226	1.98811e-10	2.1068e-08
10 dpi	AT4G04640	3829.58	-0.793665	0.124721	-6.36354	1.97152e-10	2.1068e-08
10 dpi	AT5G49360	1204.91	0.987803	0.155402	6.35642	2.06506e-10	2.1669e-08
10 dpi	AT4G23670	526.394	-1.12818	0.17786	-6.3431	2.2518e-10	2.33991e-08
10 dpi	AT4G28750	2922.38	-0.979516	0.155053	-6.3173	2.66176e-10	2.73931e-08
10 dpi	AT2G44080	78.5427	2.01201	0.319103	6.30521	2.878e-10	2.93364e-08
10 dpi	AT4G24690	1374.7	0.916898	0.145753	6.29076	3.15915e-10	3.18985e-08
10 dpi	AT3G63380	124.097	1.68199	0.267628	6.2848	3.28283e-10	3.28024e-08
10 dpi	AT1G31690	281.826	-1.26025	0.200565	-6.28352	3.30997e-10	3.28024e-08
10 dpi	AT4G34220	327.284	-1.18796	0.189518	-6.26833	3.64949e-10	3.58353e-08
10 dpi	AT1G21400	123.859	1.71645	0.274192	6.26004	3.84882e-10	3.7449e-08
10 dpi	AT2G34620	175.871	-1.47986	0.236997	-6.24421	4.25941e-10	4.10707e-08
10 dpi	ATCG00440	436.437	-1.08268	0.173858	-6.22738	4.74301e-10	4.53254e-08
10 dpi	AT5G40450	1797.85	-0.924029	0.148598	-6.21832	5.02506e-10	4.75957e-08
10 dpi	AT1G62500	168.393	1.5493	0.250608	6.18217	6.32273e-10	5.93616e-08
10 dpi	AT4G12290	376.431	1.13861	0.184556	6.16945	6.85258e-10	6.37767e-08
10 dpi	AT5G10380	738.219	0.999814	0.162152	6.1659	7.00846e-10	6.46651e-08
10 dpi	AT4G27450	234.644	1.30185	0.212017	6.14028	8.23757e-10	7.53562e-08
10 dpi	AT5G02160	1477.82	-0.894326	0.145717	-6.13742	8.38723e-10	7.60751e-08
10 dpi	AT5G25460	790.223	-1.01779	0.166143	-6.12602	9.01063e-10	8.10427e-08
10 dpi	AT1G35710	3041.15	0.788094	0.129128	6.10322	1.03951e-09	9.27154e-08
10 dpi	AT3G46780	2115.28	-0.870752	0.143218	-6.07989	1.20266e-09	1.0638e-07
10 dpi	AT5G22300	40.2278	2.42429	0.401048	6.04487	1.49528e-09	1.31181e-07
10 dpi	AT2G46400	122.379	1.62463	0.269299	6.03283	1.61117e-09	1.40198e-07
10 dpi	AT4G22470	71.2402	2.0973	0.348449	6.01896	1.75538e-09	1.51515e-07
10 dpi	AT1G08380	2414.41	-0.972032	0.161618	-6.01438	1.80577e-09	1.54617e-07
10 dpi	AT1G52000	232.845	1.30721	0.217503	6.0101	1.85413e-09	1.57498e-07
10 dpi	AT4G25000	40.1433	2.4218	0.403311	6.00479	1.91582e-09	1.60343e-07
10 dpi	AT5G37540	75.4214	1.92509	0.3206	6.00464	1.91759e-09	1.60343e-07
10 dpi	AT1G19610	39.1574	2.44677	0.40806	5.99611	2.02103e-09	1.67683e-07
10 dpi	AT4G20860	107.632	1.68649	0.282226	5.97569	2.29113e-09	1.88631e-07
10 dpi	AT1G74670	142.012	-1.60944	0.270773	-5.94388	2.78358e-09	2.27425e-07
10 dpi	AT1G29910	17998.4	-0.902294	0.15194	-5.9385	2.87649e-09	2.33235e-07
10 dpi	AT5G44020	724.214	-1.03435	0.174533	-5.92639	3.09675e-09	2.49207e-07
10 dpi	AT4G16190	1286.41	0.867561	0.146488	5.92241	3.17265e-09	2.5341e-07
10 dpi	AT2G19190	108.052	1.65333	0.279577	5.9137	3.34503e-09	2.65199e-07
10 dpi	AT3G16000	780.07	-0.903175	0.152796	-5.911	3.40045e-09	2.67611e-07
10 dpi	AT3G04720	349.624	1.19226	0.201915	5.90477	3.5313e-09	2.75879e-07
10 dpi	AT4G10500	190.483	1.33436	0.226514	5.89087	3.84158e-09	2.97945e-07
10 dpi	AT1G10140	84.0868	1.84865	0.314273	5.8823	4.04604e-09	3.11545e-07
10 dpi	AT1G66880	786.226	0.93549	0.159389	5.86924	4.37792e-09	3.34692e-07
10 dpi	AT4G21120	93.0409	1.74795	0.298223	5.86123	4.59454e-09	3.48761e-07
10 dpi	AT4G13840	435.912	-1.04391	0.178227	-5.85719	4.70769e-09	3.54834e-07
10 dpi	AT2G43620	239.64	1.48171	0.25341	5.84707	5.00309e-09	3.72071e-07
10 dpi	AT5G14780	373.135	1.26043	0.21557	5.84698	5.0059e-09	3.72071e-07
10 dpi	AT3G46690	40.7144	2.3187	0.397349	5.83542	5.36557e-09	3.96053e-07
10 dpi	AT4G12800	8631.05	-0.848809	0.145845	-5.81994	5.88678e-09	4.31549e-07
10 dpi	AT3G28580	79.4776	1.98309	0.341374	5.80916	6.27872e-09	4.57151e-07
10 dpi	AT1G64370	222.883	-1.26992	0.219629	-5.78212	7.37635e-09	5.33439e-07
10 dpi	AT4G23810	269.863	1.15639	0.200807	5.7587	8.47633e-09	6.06466e-07
10 dpi	AT4G32940	370.44	1.05239	0.182763	5.75824	8.49947e-09	6.06466e-07
10 dpi	AT3G48990	555.95	0.949907	0.165367	5.74425	9.23302e-09	6.54444e-07
10 dpi	AT5G25350	498.73	1.01405	0.176937	5.73114	9.97587e-09	6.97855e-07
10 dpi	AT4G10340	6788.34	-0.794192	0.138557	-5.73188	9.93252e-09	6.97855e-07
10 dpi	AT2G21650	34.2182	-2.44225	0.426834	-5.72177	1.05418e-08	7.32652e-07
10 dpi	AT1G20010	873.018	-0.876967	0.154126	-5.68992	1.27102e-08	8.77659e-07
10 dpi	AT1G06620	72.0973	1.89741	0.334238	5.67683	1.37214e-08	9.41409e-07
10 dpi	AT1G14890	201.452	1.3381	0.235881	5.67276	1.40516e-08	9.57928e-07
10 dpi	AT4G24120	126.989	1.56783	0.276579	5.66864	1.43932e-08	9.75006e-07
10 dpi	AT1G54010	173.729	1.49561	0.263996	5.66529	1.46778e-08	9.88029e-07
10 dpi	ATCG00780	2945.42	-0.73238	0.12933	-5.66289	1.48841e-08	9.95654e-07
10 dpi	AT3G23150	53.4526	2.04859	0.36205	5.65831	1.52871e-08	1.01626e-06
10 dpi	AT3G18250	68.8476	1.87842	0.332388	5.65129	1.59246e-08	1.05211e-06
10 dpi	AT3G61470	6600.82	-0.782818	0.13864	-5.64643	1.63816e-08	1.07566e-06
10 dpi	AT2G06520	5720.85	-0.80215	0.142504	-5.62897	1.81286e-08	1.18311e-06
10 dpi	AT1G14250	79.2444	-1.74912	0.311149	-5.62148	1.89329e-08	1.22812e-06
10 dpi	AT4G12730	515.089	-1.00509	0.178978	-5.61573	1.9573e-08	1.26199e-06
10 dpi	AT3G59400	517.686	-0.947855	0.169075	-5.60612	2.06914e-08	1.32611e-06
10 dpi	AT2G34510	195.163	-1.28901	0.230159	-5.60053	2.13692e-08	1.36139e-06
10 dpi	AT1G09750	1594.07	-0.773068	0.1382	-5.59382	2.22125e-08	1.40675e-06
10 dpi	AT5G66570	10711.5	-0.795863	0.142497	-5.58511	2.33557e-08	1.47044e-06
10 dpi	AT1G01790	210.049	-1.21354	0.218119	-5.56366	2.64173e-08	1.65347e-06
10 dpi	AT5G45820	63.1191	-1.94101	0.351257	-5.5259	3.27794e-08	2.03976e-06
10 dpi	AT1G75040	1702.2	0.935788	0.169636	5.51645	3.45917e-08	2.14008e-06
10 dpi	AT5G18470	319.922	1.05742	0.192077	5.50521	3.68736e-08	2.26815e-06
10 dpi	AT4G34180	180.862	1.26179	0.229538	5.49709	3.86113e-08	2.36147e-06
10 dpi	AT3G57240	509.408	0.928185	0.168966	5.49333	3.94428e-08	2.39862e-06
10 dpi	AT4G13770	533.394	-0.914724	0.166902	-5.4806	4.23893e-08	2.56324e-06
10 dpi	ATCG00290	810.767	-0.928588	0.169783	-5.46927	4.519e-08	2.71724e-06
10 dpi	AT5G03760	113.706	-1.4801	0.271018	-5.46124	4.72824e-08	2.81427e-06
10 dpi	AT5G46240	66.3638	-1.81879	0.333047	-5.46106	4.73296e-08	2.81427e-06
10 dpi	ATCG00190	549.597	-1.16986	0.214479	-5.45442	4.91324e-08	2.90533e-06
10 dpi	ATCG01010	521.636	-1.15928	0.212901	-5.44518	5.17535e-08	3.04351e-06
10 dpi	AT3G21055	3582.23	-0.839405	0.154208	-5.44332	5.22972e-08	3.05867e-06
10 dpi	AT3G50770	48.8674	2.0154	0.371298	5.42799	5.69923e-08	3.31516e-06
10 dpi	AT1G03870	256.889	-1.1701	0.215752	-5.42337	5.8487e-08	3.38371e-06
10 dpi	AT2G42360	49.8914	2.01345	0.372186	5.40981	6.30927e-08	3.63054e-06
10 dpi	AT4G28780	141.011	-1.34721	0.249245	-5.40515	6.47548e-08	3.70626e-06
10 dpi	AT5G39050	242.32	1.13242	0.2099	5.39505	6.85043e-08	3.90001e-06
10 dpi	AT2G05540	110.825	1.57643	0.292421	5.39095	7.00862e-08	3.96896e-06
10 dpi	AT5G15780	330.765	-1.03203	0.191708	-5.38332	7.31227e-08	4.11912e-06
10 dpi	AT5G62350	661.543	-0.863605	0.161982	-5.3315	9.74031e-08	5.45814e-06
10 dpi	ATCG00300	1042.96	-0.944306	0.177358	-5.32428	1.01352e-07	5.64986e-06
10 dpi	AT5G18660	353.055	-0.987772	0.186169	-5.30578	1.1219e-07	6.22159e-06
10 dpi	AT4G12320	84.3575	-1.60411	0.302404	-5.30453	1.12962e-07	6.23213e-06
10 dpi	AT3G12145	196.258	1.32199	0.249297	5.30285	1.14009e-07	6.25761e-06
10 dpi	AT5G24420	112.278	1.59831	0.303103	5.27314	1.34107e-07	7.32319e-06
10 dpi	AT3G26830	218.261	1.13425	0.216641	5.23563	1.64419e-07	8.93287e-06
10 dpi	ATCG00470	5190.37	-0.761662	0.145932	-5.2193	1.79603e-07	9.67056e-06
10 dpi	AT1G12800	391.738	-0.936109	0.179362	-5.21909	1.79804e-07	9.67056e-06
10 dpi	AT3G10985	594.674	0.883993	0.169478	5.21597	1.82861e-07	9.78583e-06
10 dpi	AT3G58120	138.536	-1.42077	0.272776	-5.20856	1.90312e-07	1.01339e-05
10 dpi	AT2G40610	120.299	-1.46456	0.28296	-5.17585	2.26872e-07	1.20208e-05
10 dpi	AT1G26420	111.531	1.41203	0.273557	5.16174	2.44664e-07	1.28997e-05
10 dpi	AT4G12980	101.38	-1.45229	0.281492	-5.15925	2.47942e-07	1.30085e-05
10 dpi	AT3G23120	314.413	0.998616	0.19401	5.14724	2.64348e-07	1.38015e-05
10 dpi	AT3G26520	5390.11	-0.673704	0.131272	-5.13213	2.86488e-07	1.48848e-05
10 dpi	AT4G39830	190.948	1.20459	0.234763	5.13107	2.88104e-07	1.48965e-05
10 dpi	AT5G27420	202.12	1.15885	0.226357	5.11959	3.06201e-07	1.57561e-05
10 dpi	AT4G03420	174.504	1.19025	0.233237	5.10317	3.34018e-07	1.71052e-05
10 dpi	AT3G27160	705.8	-0.797192	0.156359	-5.09848	3.42397e-07	1.74508e-05
10 dpi	AT4G19170	313.75	-1.07893	0.212581	-5.07536	3.86757e-07	1.96183e-05
10 dpi	AT3G59780	373.132	-0.923777	0.182088	-5.07325	3.91077e-07	1.97438e-05
10 dpi	AT5G42650	576.797	-0.822167	0.162527	-5.05864	4.22257e-07	2.12179e-05
10 dpi	AT2G41410	574.876	0.869769	0.172325	5.04726	4.48197e-07	2.23914e-05
10 dpi	AT2G06850	522.359	-0.968678	0.191948	-5.04658	4.49795e-07	2.23914e-05
10 dpi	AT5G58350	89.1496	1.51138	0.300124	5.03586	4.75714e-07	2.35721e-05
10 dpi	AT1G26410	35.2113	2.0635	0.409938	5.03369	4.81128e-07	2.37305e-05
10 dpi	AT1G80840	106.793	1.44062	0.286607	5.02645	4.99632e-07	2.45301e-05
10 dpi	AT4G01050	932.995	-0.737213	0.14675	-5.02359	5.07148e-07	2.4698e-05
10 dpi	AT5G62360	59.0433	-1.73089	0.344566	-5.02339	5.07667e-07	2.4698e-05
10 dpi	AT1G03600	1058.77	-0.796641	0.158662	-5.02099	5.14066e-07	2.48962e-05
10 dpi	ATCG00670	765.89	-0.788435	0.157631	-5.00177	5.68055e-07	2.73869e-05
10 dpi	AT3G50930	359.451	0.943952	0.189007	4.99427	5.90584e-07	2.83454e-05
10 dpi	AT5G17860	41.0542	1.95733	0.392574	4.98588	6.1679e-07	2.9471e-05
10 dpi	AT5G08050	199.63	-1.13356	0.227543	-4.98175	6.30117e-07	2.9974e-05
10 dpi	AT3G18890	188.243	-1.14659	0.230255	-4.97966	6.36974e-07	3.01661e-05
10 dpi	AT1G68560	1614.59	-0.668547	0.134524	-4.96971	6.70518e-07	3.15552e-05
10 dpi	AT1G70820	308.332	-0.978985	0.197009	-4.96923	6.72202e-07	3.15552e-05
10 dpi	AT1G32060	2058.27	-0.713602	0.143788	-4.96289	6.94523e-07	3.24606e-05
10 dpi	AT3G27850	1242.15	-0.698052	0.140835	-4.95653	7.17619e-07	3.33942e-05
10 dpi	AT3G01290	749.613	0.784889	0.1584	4.95511	7.22887e-07	3.34938e-05
10 dpi	AT1G27730	179.096	1.17686	0.237685	4.95134	7.3706e-07	3.40033e-05
10 dpi	AT1G78370	625.985	-0.788857	0.159421	-4.94827	7.48757e-07	3.43946e-05
10 dpi	AT2G30750	89.1127	1.46075	0.295477	4.9437	7.66531e-07	3.50606e-05
10 dpi	AT5G42050	711.531	0.82897	0.167713	4.94277	7.70197e-07	3.50784e-05
10 dpi	ATCG00790	4712.94	-0.647328	0.13105	-4.93953	7.83097e-07	3.53649e-05
10 dpi	AT3G28860	549.528	-0.807152	0.163403	-4.93964	7.82658e-07	3.53649e-05
10 dpi	AT2G15090	496.238	-0.842217	0.170659	-4.93509	8.01128e-07	3.60272e-05
10 dpi	AT1G58290	1260.27	-0.739058	0.149793	-4.93387	8.06142e-07	3.6101e-05
10 dpi	ATCG01100	1023.26	-0.813881	0.165285	-4.9241	8.47501e-07	3.7795e-05
10 dpi	ATCG00740	3020.5	-0.696662	0.141867	-4.91068	9.07608e-07	4.03076e-05
10 dpi	AT2G43030	1527.09	-0.665105	0.13556	-4.90635	9.27847e-07	4.08673e-05
10 dpi	AT1G30380	1239.32	-0.849666	0.17315	-4.90712	9.24234e-07	4.08673e-05
10 dpi	AT2G40490	485.088	-0.837302	0.170733	-4.90417	9.38231e-07	4.11553e-05
10 dpi	ATCG00180	455.786	-1.06152	0.216659	-4.89948	9.60884e-07	4.19769e-05
10 dpi	AT1G58340	26.2393	2.14512	0.438536	4.89155	1.00043e-06	4.35267e-05
10 dpi	AT5G42270	1101.04	-0.706049	0.14464	-4.88142	1.05324e-06	4.55242e-05
10 dpi	AT3G18050	443.891	-0.886512	0.181621	-4.88112	1.05484e-06	4.55242e-05
10 dpi	AT4G15560	1080.81	-0.726439	0.149816	-4.84887	1.24168e-06	5.33725e-05
10 dpi	AT5G65730	163.294	-1.17779	0.243014	-4.8466	1.25593e-06	5.37689e-05
10 dpi	AT2G39330	220.614	1.25666	0.259346	4.84551	1.26289e-06	5.38516e-05
10 dpi	AT1G14870	53.0992	1.717	0.355906	4.8243	1.40497e-06	5.96724e-05
10 dpi	AT1G62750	1228.95	-0.677237	0.140817	-4.80935	1.51422e-06	6.4058e-05
10 dpi	AT3G27830	1445.13	-0.710842	0.148056	-4.80118	1.57734e-06	6.64658e-05
10 dpi	AT1G04040	134.507	-1.45987	0.304585	-4.79299	1.64316e-06	6.89674e-05
10 dpi	AT2G38470	385.295	0.876314	0.183298	4.78082	1.74582e-06	7.29901e-05
10 dpi	AT5G12050	106.307	-1.31347	0.274973	-4.77673	1.78172e-06	7.42013e-05
10 dpi	ATCG00800	2647.23	-0.693561	0.145295	-4.77346	1.8109e-06	7.51244e-05
10 dpi	AT4G33070	17.1551	2.24725	0.470902	4.77222	1.82203e-06	7.5294e-05
10 dpi	AT4G17460	44.7055	-1.78242	0.373786	-4.76856	1.85548e-06	7.63814e-05
10 dpi	AT3G20250	169.64	1.13167	0.23752	4.76452	1.89299e-06	7.76272e-05
10 dpi	AT1G54780	780.386	-0.72995	0.153273	-4.76241	1.91294e-06	7.81458e-05
10 dpi	AT5G13080	26.2937	2.07025	0.435597	4.75267	2.00747e-06	8.16956e-05
10 dpi	AT2G30490	651.253	0.756206	0.159484	4.74159	2.12052e-06	8.59694e-05
10 dpi	AT1G45145	149.663	1.24208	0.262808	4.72618	2.28779e-06	9.24006e-05
10 dpi	AT3G56060	95.2122	-1.42157	0.301127	-4.72083	2.34887e-06	9.45111e-05
10 dpi	AT5G54770	5274.38	-0.621139	0.131644	-4.71833	2.37784e-06	9.51335e-05
10 dpi	AT3G12610	266.236	-0.953452	0.20209	-4.71797	2.38211e-06	9.51335e-05
10 dpi	AT3G48720	111.189	-1.3718	0.291988	-4.69814	2.62535e-06	0.000104458
10 dpi	AT3G55800	491.926	-0.803737	0.17143	-4.68841	2.7533e-06	0.000109143
10 dpi	AT1G02640	88.6211	-1.44609	0.309214	-4.67666	2.91585e-06	0.00011516
10 dpi	AT4G20360	4362.77	-0.578374	0.124027	-4.66329	3.11189e-06	0.00012245
10 dpi	AT1G62300	127.808	1.29886	0.279223	4.65169	3.2922e-06	0.000129071
10 dpi	AT2G40000	863.029	0.703831	0.151717	4.63909	3.49944e-06	0.000136695
10 dpi	AT1G51860	27.7128	1.99515	0.430328	4.63634	3.5464e-06	0.000138026
10 dpi	AT5G08280	864.443	-0.695618	0.150212	-4.6309	3.64087e-06	0.000141189
10 dpi	AT5G11070	169.299	-1.10623	0.239059	-4.62742	3.70244e-06	0.000143059
10 dpi	AT5G06320	840.566	0.767499	0.166015	4.62306	3.78123e-06	0.000145577
10 dpi	AT3G14620	187.143	1.04439	0.225985	4.6215	3.80966e-06	0.000146146
10 dpi	AT3G63160	1051.69	-0.743773	0.160969	-4.62061	3.82615e-06	0.000146254
10 dpi	AT4G23400	305.262	-0.975886	0.212298	-4.59677	4.29093e-06	0.000163437
10 dpi	AT5G24160	50.9271	1.68801	0.368631	4.57914	4.66889e-06	0.000177202
10 dpi	AT1G25440	855.947	-0.737989	0.16124	-4.57696	4.71786e-06	0.000178428
10 dpi	AT1G09310	1828.46	-0.637157	0.139377	-4.57146	4.84346e-06	0.000182533
10 dpi	AT1G12090	3031.94	-0.59592	0.130394	-4.57016	4.87351e-06	0.000183022
10 dpi	AT1G32990	543.174	-0.768891	0.168279	-4.56915	4.89716e-06	0.000183267
10 dpi	AT1G29670	522.085	-0.771717	0.168942	-4.56794	4.92538e-06	0.000183681
10 dpi	AT4G37990	18.3122	2.14928	0.471098	4.56228	5.06013e-06	0.0001874
10 dpi	AT2G33800	1415.06	-0.643047	0.140936	-4.56268	5.05037e-06	0.0001874
10 dpi	AT3G60690	89.0634	1.34098	0.293997	4.56121	5.08595e-06	0.000187707
10 dpi	AT2G37040	510.181	0.773166	0.169588	4.55909	5.13746e-06	0.000188956
10 dpi	AT2G01140	521.96	0.783568	0.171901	4.55825	5.15828e-06	0.000189072
10 dpi	AT1G01120	252.181	-1.06901	0.234603	-4.55667	5.19703e-06	0.000189842
10 dpi	AT4G20000	47.6135	1.68065	0.369459	4.54893	5.39186e-06	0.000195624
10 dpi	AT5G36220	82.774	1.41398	0.310799	4.5495	5.37732e-06	0.000195624
10 dpi	AT2G36830	1221.04	-0.648566	0.142605	-4.54798	5.41633e-06	0.000195848
10 dpi	AT2G32100	46.6017	-1.66672	0.367053	-4.5408	5.60412e-06	0.000201956
10 dpi	AT4G28390	99.1552	1.28039	0.282628	4.53031	5.88962e-06	0.000211367
10 dpi	AT2G47880	60.5823	-1.54832	0.341809	-4.52977	5.90477e-06	0.000211367
10 dpi	AT1G69490	49.3184	1.67254	0.369313	4.5288	5.93209e-06	0.000211437
10 dpi	AT2G14610	1964.26	1.39704	0.308513	4.52829	5.94624e-06	0.000211437
10 dpi	AT3G11700	465.669	-0.772149	0.170681	-4.52393	6.07029e-06	0.000215133
10 dpi	AT1G30360	1045.92	-0.651329	0.144183	-4.51738	6.26101e-06	0.00022116
10 dpi	AT3G15570	120.611	-1.20132	0.266176	-4.51327	6.38367e-06	0.000224751
10 dpi	AT1G65690	54.7966	1.57521	0.349256	4.51018	6.47712e-06	0.000226959
10 dpi	AT1G26920	113.71	-1.24024	0.27501	-4.5098	6.48878e-06	0.000226959
10 dpi	AT2G26560	283.806	0.900909	0.199888	4.50708	6.57257e-06	0.000229141
10 dpi	AT1G18570	188.282	1.06552	0.236566	4.50413	6.66452e-06	0.000230842
10 dpi	AT2G38120	253.145	-0.936479	0.20789	-4.50468	6.64744e-06	0.000230842
10 dpi	AT5G24530	1051.56	0.678183	0.150836	4.49616	6.91929e-06	0.000238894
10 dpi	AT2G43510	48.2995	1.67789	0.373369	4.49391	6.99288e-06	0.000239703
10 dpi	AT3G48730	558.122	-0.736778	0.163936	-4.4943	6.97994e-06	0.000239703
10 dpi	AT4G37930	354.081	-0.831544	0.185059	-4.49339	7.0099e-06	0.000239703
10 dpi	AT2G29460	45.0359	1.68644	0.375484	4.49138	7.07646e-06	0.000241208
10 dpi	AT4G00360	594.514	-0.80872	0.180589	-4.47823	7.5265e-06	0.000255734
10 dpi	AT5G47220	152.292	1.08527	0.242709	4.47148	7.76809e-06	0.000263107
10 dpi	AT5G05600	85.1266	1.36385	0.305826	4.45956	8.21266e-06	0.000277287
10 dpi	AT1G55480	168.233	-1.04949	0.235445	-4.45747	8.29319e-06	0.000279126
10 dpi	AT5G38420	1880.32	-0.736346	0.165242	-4.45616	8.34389e-06	0.000279952
10 dpi	AT1G76590	82.0414	1.35098	0.303279	4.45456	8.40663e-06	0.000281176
10 dpi	AT4G37370	109.251	1.2162	0.273127	4.45287	8.47314e-06	0.000282517
10 dpi	AT2G31880	2023.43	0.616274	0.138893	4.43704	9.1205e-06	0.000303157
10 dpi	AT1G15125	473.369	0.836232	0.188495	4.43636	9.14927e-06	0.000303172
10 dpi	AT1G68600	53.715	-1.54867	0.349416	-4.43215	9.32967e-06	0.000308196
10 dpi	AT1G25560	380.558	0.813487	0.183662	4.42925	9.45604e-06	0.000311409
10 dpi	AT4G32870	43.9702	1.73991	0.392984	4.42742	9.53664e-06	0.0003131
10 dpi	AT5G12250	722.209	-0.790734	0.178627	-4.42675	9.56657e-06	0.000313122
10 dpi	AT5G11420	542.323	-0.821395	0.185662	-4.42413	9.68301e-06	0.000315967
10 dpi	AT1G74360	151.437	1.07374	0.24274	4.42343	9.71459e-06	0.000316034
10 dpi	AT5G13510	835.178	-0.708958	0.160533	-4.41627	1.00417e-05	0.000325685
10 dpi	AT4G10270	24.7685	1.97576	0.44779	4.41225	1.02301e-05	0.000330793
10 dpi	AT3G23410	63.1551	-1.47052	0.333971	-4.40312	1.06703e-05	0.000343988
10 dpi	AT3G25010	638.23	0.739945	0.16817	4.39997	1.08264e-05	0.000347974
10 dpi	ATCG00080	122.976	-1.34885	0.306985	-4.39387	1.11352e-05	0.000356828
10 dpi	AT1G27130	163.674	-1.05524	0.240364	-4.3902	1.13249e-05	0.000361822
10 dpi	AT4G38690	91.675	-1.29478	0.294972	-4.38951	1.13609e-05	0.000361891
10 dpi	AT5G48180	227.062	0.965151	0.220003	4.38699	1.14931e-05	0.000365018
10 dpi	AT1G14280	152.161	-1.10297	0.25245	-4.36908	1.24769e-05	0.00039509
10 dpi	AT3G46370	12.9488	-2.08433	0.477746	-4.36285	1.2838e-05	0.000405326
10 dpi	AT1G08050	128.353	1.163	0.266981	4.35611	1.32394e-05	0.000416769
10 dpi	AT1G54000	45.038	1.64998	0.378921	4.35442	1.33421e-05	0.000418771
10 dpi	AT4G32260	2334.63	-0.573428	0.131735	-4.35288	1.34359e-05	0.000420482
10 dpi	AT2G24090	369.147	-0.823818	0.189351	-4.35075	1.35672e-05	0.000422122
10 dpi	AT4G37800	116.948	-1.15558	0.265568	-4.35134	1.35307e-05	0.000422122
10 dpi	AT2G03750	157.057	-1.0693	0.245951	-4.34762	1.37624e-05	0.000426953
10 dpi	AT4G17090	718.099	-0.675604	0.155789	-4.33666	1.44664e-05	0.000447496
10 dpi	AT1G74970	873.223	-0.703812	0.162456	-4.33233	1.47536e-05	0.000455067
10 dpi	AT5G23060	332.159	-0.8161	0.189148	-4.31461	1.59881e-05	0.000491727
10 dpi	AT1G71880	863.243	0.642962	0.149184	4.30985	1.63363e-05	0.000500994
10 dpi	ATCG00390	728.117	-0.705181	0.163796	-4.30524	1.66801e-05	0.000510078
10 dpi	AT5G22630	152.243	1.10157	0.255994	4.3031	1.68426e-05	0.000513578
10 dpi	AT4G18480	1293.33	-0.599896	0.139432	-4.30243	1.68936e-05	0.00051367
10 dpi	AT5G15970	96.1043	-1.29184	0.300322	-4.3015	1.69646e-05	0.000514368
10 dpi	AT3G57460	81.2176	1.34522	0.3135	4.29096	1.77901e-05	0.000537873
10 dpi	AT2G02100	353.101	0.833661	0.194431	4.2877	1.80529e-05	0.000544281
10 dpi	AT1G67870	162.905	-1.02972	0.24053	-4.28106	1.86008e-05	0.000559226
10 dpi	AT4G15280	24.4747	1.87562	0.439036	4.27214	1.93609e-05	0.000580448
10 dpi	AT4G23150	159.247	1.03317	0.242194	4.26588	1.99115e-05	0.000595286
10 dpi	AT1G21500	430.873	-0.850262	0.199495	-4.26207	2.02545e-05	0.000603856
10 dpi	AT1G78820	276.861	-0.845924	0.19871	-4.25709	2.07108e-05	0.000615744
10 dpi	AT3G50685	221.854	-0.943376	0.22166	-4.25597	2.08148e-05	0.000617121
10 dpi	AT3G04790	750.689	-0.668288	0.157161	-4.25226	2.11623e-05	0.000625692
10 dpi	AT4G22505	164.762	1.20968	0.284738	4.24838	2.15318e-05	0.000634862
10 dpi	AT5G02490	279.669	0.893543	0.210372	4.24744	2.16227e-05	0.00063579
10 dpi	AT2G44740	42.2201	-1.6302	0.384759	-4.23694	2.26584e-05	0.00066442
10 dpi	AT3G44860	104.957	1.18289	0.279327	4.23477	2.28781e-05	0.000669029
10 dpi	AT2G40940	270.445	0.853293	0.201709	4.23032	2.3336e-05	0.000680558
10 dpi	AT1G74730	358.67	-0.793923	0.18779	-4.22772	2.36068e-05	0.000686587
10 dpi	AT3G18830	515.914	0.705717	0.167347	4.21709	2.47476e-05	0.000715611
10 dpi	AT3G29030	127.316	-1.10233	0.26141	-4.21685	2.47737e-05	0.000715611
10 dpi	AT4G04840	39.4134	-1.7384	0.412278	-4.21656	2.48053e-05	0.000715611
10 dpi	AT3G28510	165.931	1.0063	0.239029	4.20997	2.55407e-05	0.000734846
10 dpi	AT1G65500	51.322	1.60335	0.380982	4.20847	2.57102e-05	0.000737738
10 dpi	AT2G17040	168.482	0.99122	0.235868	4.20243	2.64063e-05	0.000755688
10 dpi	AT4G28080	1560.07	-0.572423	0.136541	-4.19233	2.76101e-05	0.00078803
10 dpi	AT4G38580	117.703	1.11903	0.267132	4.18906	2.80114e-05	0.000797357
10 dpi	AT3G25920	724.844	-0.655165	0.156726	-4.18033	2.91089e-05	0.000824213
10 dpi	AT1G72180	365.831	-0.772733	0.184843	-4.18048	2.9089e-05	0.000824213
10 dpi	AT2G27310	73.7651	1.31571	0.314882	4.17842	2.93536e-05	0.00082895
10 dpi	AT1G24140	56.026	1.44109	0.34507	4.17624	2.9637e-05	0.000834749
10 dpi	AT1G32350	20.893	1.88802	0.452256	4.17466	2.98426e-05	0.000838335
10 dpi	AT1G72900	125.009	1.08066	0.258967	4.17295	3.00686e-05	0.000841417
10 dpi	ATCG00160	215.714	-0.974184	0.23347	-4.17264	3.01096e-05	0.000841417
10 dpi	AT2G26690	116.557	-1.13221	0.271573	-4.16907	3.05849e-05	0.000852474
10 dpi	AT5G22390	38.2067	-1.66195	0.398824	-4.16713	3.08458e-05	0.000857515
10 dpi	AT2G25450	448.922	0.729146	0.175368	4.1578	3.21334e-05	0.000890993
10 dpi	AT5G22570	78.6053	1.26909	0.305513	4.15396	3.26764e-05	0.00090371
10 dpi	AT1G20190	53.1443	-1.50596	0.362651	-4.15264	3.28658e-05	0.000906604
10 dpi	AT3G60320	562.151	-0.716959	0.172761	-4.15001	3.32459e-05	0.000914733
10 dpi	AT5G48485	106.995	1.17393	0.282925	4.14926	3.33549e-05	0.000915377
10 dpi	AT1G14920	333.36	-0.801713	0.193249	-4.14859	3.34527e-05	0.000915714
10 dpi	AT5G39520	15.3794	1.9585	0.472421	4.14567	3.3882e-05	0.000925099
10 dpi	AT1G24530	107.041	1.18575	0.286328	4.14124	3.45435e-05	0.000939122
10 dpi	AT3G48360	488.099	0.71461	0.172567	4.14106	3.45711e-05	0.000939122
10 dpi	AT1G62810	80.3104	1.31086	0.317094	4.13396	3.56566e-05	0.00096616
10 dpi	AT3G45300	28.2619	1.75318	0.424502	4.12996	3.62826e-05	0.000979242
10 dpi	AT2G02930	148.549	1.08483	0.262688	4.12971	3.63224e-05	0.000979242
10 dpi	ATCG00810	1437.53	-0.595594	0.144615	-4.11847	3.81392e-05	0.00102564
10 dpi	AT1G68520	775.48	-0.646208	0.157471	-4.10366	4.06669e-05	0.00109087
10 dpi	AT5G49700	26.1757	1.76382	0.430375	4.09833	4.16133e-05	0.00111347
10 dpi	AT3G51860	46.1623	1.55822	0.381491	4.08455	4.41615e-05	0.0011733
10 dpi	AT2G24180	230.885	0.864817	0.211733	4.08447	4.41784e-05	0.0011733
10 dpi	AT5G51070	418.943	0.730369	0.178811	4.08458	4.41561e-05	0.0011733
10 dpi	AT5G04720	348.511	0.760198	0.186187	4.08297	4.44638e-05	0.00117796
10 dpi	AT3G12780	2370.8	-0.553771	0.135687	-4.08125	4.47946e-05	0.00118379
10 dpi	AT4G04490	83.5045	1.22812	0.301586	4.07222	4.65665e-05	0.00122759
10 dpi	ATCG00770	1806.8	-0.596416	0.146813	-4.06242	4.85669e-05	0.00127718
10 dpi	AT1G32080	302.89	-0.783117	0.193049	-4.05658	4.9797e-05	0.00130632
10 dpi	AT1G49750	1506.87	-0.555341	0.137078	-4.05128	5.0939e-05	0.00133301
10 dpi	AT3G29320	678.539	-0.635925	0.157084	-4.0483	5.15903e-05	0.00134676
10 dpi	AT2G39010	527.466	-0.784084	0.193872	-4.04434	5.24708e-05	0.00136641
10 dpi	AT2G45360	13.611	1.92674	0.477004	4.03926	5.3621e-05	0.00139167
10 dpi	AT2G23810	353.423	0.819643	0.202937	4.03891	5.37006e-05	0.00139167
10 dpi	AT1G67865	288.857	-0.799092	0.198237	-4.03099	5.55424e-05	0.00143592
10 dpi	AT2G30010	83.3647	-1.23218	0.305725	-4.03035	5.56932e-05	0.00143635
10 dpi	AT5G01530	11231.5	-0.572139	0.142168	-4.02438	5.71255e-05	0.00146975
10 dpi	AT3G52960	807.68	-0.608654	0.151325	-4.02217	5.76646e-05	0.00148006
10 dpi	AT5G23120	265.908	-0.848577	0.211036	-4.02101	5.79483e-05	0.00148378
10 dpi	AT1G18060	88.4833	-1.16727	0.291089	-4.01002	6.07144e-05	0.0015509
10 dpi	AT3G24480	435.488	-0.700176	0.174751	-4.00671	6.15691e-05	0.00156899
10 dpi	AT1G33560	101.156	1.15656	0.288774	4.00506	6.2003e-05	0.00157629
10 dpi	AT2G36050	74.412	-1.24011	0.309782	-4.00316	6.25027e-05	0.00158523
10 dpi	AT3G05690	23.6452	1.80269	0.451384	3.9937	6.5049e-05	0.00164591
10 dpi	AT3G26500	73.4458	1.25694	0.314778	3.99309	6.52178e-05	0.00164629
10 dpi	AT1G79040	2913.85	-0.612791	0.153619	-3.98903	6.63438e-05	0.00167077
10 dpi	AT1G33055	13.223	1.90037	0.476539	3.98787	6.66699e-05	0.00167138
10 dpi	AT1G45201	105.122	-1.18193	0.296384	-3.98783	6.66802e-05	0.00167138
10 dpi	AT4G04960	99.7609	1.11976	0.281167	3.98254	6.81838e-05	0.00170507
10 dpi	AT5G63180	285.721	-0.775593	0.194857	-3.98031	6.88243e-05	0.00171708
10 dpi	AT5G19110	39.9124	1.56053	0.392371	3.97718	6.97374e-05	0.00173581
10 dpi	AT2G36120	138.998	1.00584	0.252996	3.97571	7.01695e-05	0.00174252
10 dpi	AT1G75580	22.873	1.76244	0.443653	3.97257	7.11004e-05	0.00176153
10 dpi	AT4G37870	368.366	0.803933	0.202399	3.97202	7.12643e-05	0.00176153
10 dpi	AT1G75780	90.1322	-1.24108	0.31271	-3.96878	7.22425e-05	0.00178159
10 dpi	AT2G16280	383.414	-0.720992	0.181814	-3.96554	7.32297e-05	0.00180179
10 dpi	AT2G25470	30.1329	1.64953	0.416106	3.9642	7.36412e-05	0.00180362
10 dpi	AT1G76790	142.958	1.10865	0.279637	3.9646	7.35177e-05	0.00180362
10 dpi	AT5G52760	130.379	1.01791	0.256873	3.96271	7.41048e-05	0.00181083
10 dpi	AT5G23010	320.587	-0.79838	0.201579	-3.96063	7.47523e-05	0.00182249
10 dpi	AT5G22580	181.833	-0.921527	0.232757	-3.95919	7.52047e-05	0.00182936
10 dpi	AT3G07010	189.819	-0.916142	0.231456	-3.95818	7.55244e-05	0.00183296
10 dpi	AT4G14370	47.7364	1.48557	0.375758	3.95353	7.70082e-05	0.00186475
10 dpi	AT5G62680	441.276	0.709194	0.179411	3.95291	7.72059e-05	0.00186531
10 dpi	AT1G62510	52.2812	1.39553	0.353092	3.95232	7.7396e-05	0.0018657
10 dpi	AT2G45570	10.5417	1.89144	0.478869	3.94981	7.82133e-05	0.00188116
10 dpi	AT5G43780	103.206	1.14156	0.289156	3.94791	7.88364e-05	0.0018919
10 dpi	AT4G24770	1822.65	-0.544517	0.138134	-3.94195	8.08217e-05	0.0019352
10 dpi	AT1G64060	61.7844	1.31145	0.333086	3.93729	8.24082e-05	0.00196878
10 dpi	AT3G51440	66.6666	1.29966	0.330349	3.93419	8.3477e-05	0.00198988
10 dpi	AT1G66960	54.2633	1.36564	0.347862	3.92581	8.64389e-05	0.0020559
10 dpi	AT1G58270	107.391	-1.06809	0.272415	-3.92082	8.82495e-05	0.00209431
10 dpi	AT5G48385	490.436	0.657261	0.168134	3.90916	9.26172e-05	0.0021931
10 dpi	AT1G61610	22.4745	1.74915	0.447527	3.90848	9.28803e-05	0.00219448
10 dpi	AT1G79850	1053.85	-0.600299	0.153701	-3.90564	9.39772e-05	0.0022155
10 dpi	AT1G26380	88.2408	1.20434	0.308587	3.90276	9.51022e-05	0.0022371
10 dpi	AT3G56400	654.05	0.651418	0.167148	3.89725	9.72903e-05	0.00228355
10 dpi	AT3G51450	114.599	1.04442	0.268239	3.8936	9.87675e-05	0.00231315
10 dpi	AT3G19930	526.457	0.659087	0.16947	3.88911	0.000100611	0.00235118
10 dpi	AT2G27660	100.44	1.10352	0.284836	3.87423	0.000106961	0.00249412
10 dpi	AT5G44130	161.739	-0.958211	0.248078	-3.86254	0.000112215	0.00261094
10 dpi	AT5G62220	120.879	-1.01362	0.262582	-3.86021	0.000113292	0.00263028
10 dpi	AT5G49690	14.8747	1.81985	0.471953	3.85601	0.000115255	0.00267007
10 dpi	AT5G38250	48.2736	1.38668	0.359843	3.85357	0.000116408	0.00268516
10 dpi	ATCG00660	179.39	-1.05184	0.27293	-3.85386	0.000116269	0.00268516
10 dpi	AT5G48900	88.4118	-1.13212	0.293836	-3.8529	0.000116725	0.00268521
10 dpi	AT5G53500	75.5168	-1.20441	0.31263	-3.85251	0.000116912	0.00268521
10 dpi	AT1G13520	17.0011	1.79231	0.465506	3.85024	0.000118004	0.00269296
10 dpi	ATCG00380	296.051	-0.94353	0.245004	-3.85108	0.0001176	0.00269296
10 dpi	ATCG00560	82.6355	-1.34875	0.350297	-3.85029	0.000117979	0.00269296
10 dpi	AT1G15980	203.613	-0.899281	0.233757	-3.84707	0.000119538	0.00272217
10 dpi	AT4G39800	100.026	-1.15988	0.30265	-3.83242	0.000126887	0.00288338
10 dpi	AT1G19150	191.303	-0.876051	0.228907	-3.82711	0.000129657	0.00294009
10 dpi	AT5G65660	158.585	0.918622	0.240112	3.8258	0.000130347	0.00294948
10 dpi	AT1G29430	19.4299	-1.73263	0.45376	-3.81838	0.00013433	0.0030332
10 dpi	ATCG00820	524.567	-0.671612	0.176044	-3.81503	0.000136164	0.00306813
10 dpi	AT4G11170	16.05	1.79209	0.469966	3.81324	0.000137156	0.00308399
10 dpi	AT5G63790	115.335	1.01812	0.267213	3.81015	0.00013888	0.00310369
10 dpi	AT1G35230	147.747	0.955035	0.250658	3.81012	0.000138902	0.00310369
10 dpi	AT1G33240	389.748	-0.698858	0.183421	-3.81013	0.000138894	0.00310369
10 dpi	AT1G75350	451.079	-0.680927	0.178885	-3.80651	0.000140943	0.00314274
10 dpi	AT5G19230	64.0142	1.24694	0.327929	3.80246	0.000143268	0.00318793
10 dpi	AT3G06750	125.359	-1.02233	0.269028	-3.8001	0.000144636	0.00321169
10 dpi	AT4G19700	81.7267	1.14995	0.303364	3.79066	0.000150247	0.00332939
10 dpi	AT2G16660	1037.46	0.550686	0.145326	3.78931	0.000151067	0.00334064
10 dpi	AT3G52400	348.266	0.759401	0.200653	3.78465	0.000153922	0.00339676
10 dpi	AT4G11650	20.5312	1.73744	0.459369	3.78222	0.000155434	0.00342306
10 dpi	ATCG00210	221.931	-0.974186	0.258515	-3.76839	0.000164306	0.00361102
10 dpi	AT5G10250	11.8808	-1.79977	0.478711	-3.75961	0.000170178	0.00373241
10 dpi	AT1G65010	463.652	-0.639388	0.17034	-3.75359	0.000174317	0.00380758
10 dpi	ATCG00370	115.559	-1.17046	0.311791	-3.754	0.000174038	0.00380758
10 dpi	AT1G26930	25.2976	1.62754	0.433762	3.75216	0.000175319	0.00382167
10 dpi	AT3G54210	1085.06	-0.58209	0.155326	-3.74753	0.000178585	0.00388495
10 dpi	AT5G47910	378.168	0.698898	0.186941	3.73859	0.000185052	0.00401747
10 dpi	AT5G07020	348.199	-0.700944	0.187521	-3.73795	0.000185529	0.00401966
10 dpi	AT4G34900	59.2043	-1.25637	0.336359	-3.7352	0.000187565	0.00405557
10 dpi	AT1G68190	72.8203	-1.1589	0.311167	-3.72437	0.000195801	0.00422512
10 dpi	AT1G17220	823.011	-0.560016	0.150473	-3.72171	0.000197882	0.00425287
10 dpi	AT1G54820	121.859	-0.969865	0.260563	-3.72219	0.000197499	0.00425287
10 dpi	AT4G01310	575.431	-0.663537	0.1786	-3.71521	0.000203036	0.0043549
10 dpi	AT2G03550	84.4009	-1.12333	0.302451	-3.71409	0.000203935	0.00436544
10 dpi	ATCG00610	57.8249	-1.3463	0.363263	-3.70613	0.000210454	0.004496
10 dpi	AT3G54900	278.698	-0.730197	0.19727	-3.70151	0.000214318	0.00456941
10 dpi	AT1G25390	155.001	0.894895	0.241807	3.70087	0.000214864	0.00457194
10 dpi	AT4G39950	308.787	0.725268	0.196384	3.69312	0.000221521	0.00470424
10 dpi	AT5G13930	220.495	0.825998	0.223823	3.6904	0.000223902	0.00474539
10 dpi	AT1G51800	138.378	0.946665	0.256637	3.68873	0.000225377	0.00475491
10 dpi	AT3G26220	165.691	0.867941	0.235349	3.68788	0.000226128	0.00475491
10 dpi	AT1G11260	1974.68	0.523718	0.14197	3.68894	0.000225191	0.00475491
10 dpi	AT3G16530	215.179	-0.80155	0.217345	-3.68792	0.000226096	0.00475491
10 dpi	AT4G16260	37.4654	1.44403	0.391805	3.68557	0.000228191	0.00478887
10 dpi	AT2G44230	144.353	-0.914249	0.248398	-3.68058	0.000232703	0.00487401
10 dpi	AT2G47800	252.321	0.805297	0.218862	3.67947	0.000233716	0.00487946
10 dpi	AT1G09560	331.468	0.688966	0.187255	3.6793	0.000233875	0.00487946
10 dpi	AT5G48380	854.622	0.549664	0.149475	3.67728	0.00023573	0.00489907
10 dpi	AT5G06390	200.337	-0.847343	0.230418	-3.67741	0.000235613	0.00489907
10 dpi	AT2G46710	93.1741	-1.0461	0.28502	-3.67025	0.000242314	0.00502614
10 dpi	AT3G16140	617.616	-0.662648	0.180658	-3.66796	0.000244492	0.0050615
10 dpi	AT5G67340	101.871	1.01578	0.277457	3.66105	0.000251179	0.00518783
10 dpi	AT3G02730	281.508	-0.768488	0.209931	-3.66066	0.000251563	0.00518783
10 dpi	AT1G54500	379.613	-0.685716	0.187474	-3.65765	0.000254534	0.005239
10 dpi	AT5G58620	108.724	1.01293	0.27703	3.65638	0.000255803	0.00525219
10 dpi	AT2G02220	232.453	0.767811	0.210013	3.65602	0.000256157	0.00525219
10 dpi	AT1G11545	59.4276	-1.2185	0.333563	-3.65299	0.000259206	0.00530456
10 dpi	ATCG00090	168.996	-0.960294	0.263135	-3.64943	0.000262821	0.00536827
10 dpi	AT1G77490	95.7261	-1.05973	0.290713	-3.64528	0.000267101	0.0054453
10 dpi	AT3G45860	520.364	0.637182	0.174879	3.64356	0.000268893	0.00547141
10 dpi	AT5G54390	171.471	0.838857	0.230559	3.63836	0.000274381	0.00557248
10 dpi	AT5G27060	29.9482	1.51699	0.417029	3.6376	0.000275186	0.00557825
10 dpi	AT3G62820	59.8628	-1.20861	0.332331	-3.63678	0.000276073	0.00558564
10 dpi	AT4G13572	28.6705	-1.50952	0.415948	-3.62911	0.0002844	0.00574328
10 dpi	ATCG01110	992.231	-0.598975	0.165185	-3.62609	0.000287741	0.0057998
10 dpi	AT3G01970	18.7918	1.65279	0.456121	3.62358	0.000290559	0.00584559
10 dpi	AT1G14290	102.605	-1.03958	0.286949	-3.62288	0.000291338	0.00585027
10 dpi	AT1G31820	14.4867	1.71667	0.474561	3.61737	0.000297609	0.00595385
10 dpi	AT2G43530	83.602	1.09713	0.303289	3.61742	0.000297554	0.00595385
10 dpi	AT3G22120	1436.47	0.59397	0.164251	3.61623	0.00029893	0.00596912
10 dpi	AT4G00700	191.477	0.819321	0.226645	3.61499	0.000300353	0.00598637
10 dpi	AT4G24110	15.9173	1.68832	0.467347	3.61256	0.000303191	0.00601472
10 dpi	AT1G42970	928.686	-0.552714	0.152989	-3.61276	0.000302952	0.00601472
10 dpi	AT5G39860	21.6628	-1.60139	0.443313	-3.61233	0.000303462	0.00601472
10 dpi	AT1G09340	277.038	-0.793353	0.219889	-3.60797	0.000308599	0.00610525
10 dpi	AT5G35777	24.544	-1.57737	0.437343	-3.60672	0.000310095	0.00612352
10 dpi	AT5G22800	322.614	-0.679587	0.188465	-3.6059	0.000311074	0.00613153
10 dpi	AT2G42220	143.98	-0.91392	0.253668	-3.60282	0.000314788	0.00619335
10 dpi	AT3G20820	481.799	-0.619295	0.172061	-3.59927	0.000319113	0.00626691
10 dpi	AT4G01950	100.189	-1.01221	0.281405	-3.59699	0.000321927	0.00631059
10 dpi	AT3G48560	1457.26	-0.493032	0.137116	-3.59573	0.000323484	0.00632953
10 dpi	AT2G02950	126.98	-0.919388	0.255901	-3.59276	0.000327198	0.00639051
10 dpi	AT4G08950	319.327	0.679519	0.189162	3.59226	0.000327819	0.00639098
10 dpi	AT1G51760	168.117	0.845551	0.235451	3.5912	0.000329161	0.00640546
10 dpi	AT5G09220	137.672	0.935549	0.2607	3.58861	0.000332448	0.00644603
10 dpi	AT1G75690	116.128	-0.966613	0.269356	-3.58861	0.00033245	0.00644603
10 dpi	AT5G54170	124.13	0.944158	0.263795	3.57914	0.000344725	0.00665992
10 dpi	AT2G33770	300.715	0.751331	0.209905	3.57938	0.000344406	0.00665992
10 dpi	ATCG00650	217.264	-0.865404	0.242243	-3.57246	0.00035364	0.00681983
10 dpi	AT3G62530	408.409	-0.651682	0.182456	-3.57172	0.000354647	0.00682696
10 dpi	AT2G47930	90.2091	-1.02833	0.288095	-3.56942	0.000357778	0.00687487
10 dpi	AT3G49780	56.6213	1.23962	0.347819	3.56398	0.000365269	0.00699148
10 dpi	AT1G33960	130.833	0.991006	0.278089	3.56363	0.000365768	0.00699148
10 dpi	AT1G42990	204.479	0.777608	0.218209	3.5636	0.000365807	0.00699148
10 dpi	AT5G40950	806.891	-0.5447	0.153057	-3.55881	0.000372546	0.00710759
10 dpi	AT1G13470	318.906	0.701447	0.197153	3.55788	0.000373855	0.00711987
10 dpi	ATCG00750	1426.18	-0.491034	0.138208	-3.55287	0.000381051	0.00724404
10 dpi	AT3G47070	367.856	-0.742955	0.20916	-3.55208	0.000382194	0.00725288
10 dpi	AT2G35780	109.881	-0.96869	0.272764	-3.55139	0.000383204	0.00725917
10 dpi	AT3G22910	55.0676	1.23972	0.349153	3.55064	0.0003843	0.00726706
10 dpi	AT2G14560	224.036	0.748713	0.210969	3.54892	0.000386817	0.00730178
10 dpi	AT1G21250	1920.58	0.471663	0.132964	3.5473	0.000389201	0.00733384
10 dpi	AT3G23400	284.17	-0.695765	0.196287	-3.54463	0.000393164	0.0073955
10 dpi	AT5G43450	79.921	1.07053	0.302314	3.54111	0.000398444	0.00745093
10 dpi	AT1G34420	126.128	0.909108	0.256784	3.54035	0.000399592	0.00745093
10 dpi	AT5G16370	277.524	0.729593	0.206025	3.54129	0.00039818	0.00745093
10 dpi	AT5G09870	318.032	-0.678015	0.191484	-3.54085	0.000398839	0.00745093
10 dpi	AT3G18773	34.9141	-1.40687	0.397336	-3.54076	0.000398976	0.00745093
10 dpi	AT4G29060	418.281	-0.61841	0.174936	-3.53507	0.00040767	0.00757517
10 dpi	AT3G52380	500.465	-0.629551	0.178068	-3.53546	0.000407061	0.00757517
10 dpi	AT4G09030	85.2177	1.04547	0.296206	3.52953	0.000416303	0.0076955
10 dpi	AT1G64510	897.233	-0.59535	0.168675	-3.52957	0.000416232	0.0076955
10 dpi	AT3G46970	422.674	-0.629265	0.178246	-3.53033	0.000415049	0.0076955
10 dpi	AT5G44390	35.1698	1.40249	0.397469	3.52856	0.000417832	0.00771044
10 dpi	AT4G15550	57.4108	1.19804	0.33989	3.52478	0.000423832	0.0078077
10 dpi	AT1G21240	173.584	0.86611	0.246172	3.51831	0.000434301	0.0079868
10 dpi	AT4G13495	31.5412	-1.42289	0.405138	-3.51211	0.000444557	0.00816139
10 dpi	AT5G58375	75.6553	1.09181	0.311022	3.5104	0.000447433	0.00820014
10 dpi	AT3G09260	68.1708	1.23852	0.354187	3.49679	0.000470894	0.00861535
10 dpi	AT2G39850	74.6694	-1.10228	0.315433	-3.49449	0.00047497	0.00867509
10 dpi	AT2G20890	706.711	-0.547388	0.156969	-3.48724	0.000488038	0.00889858
10 dpi	AT4G14020	20.7327	1.5573	0.447361	3.48108	0.000499392	0.00909013
10 dpi	AT2G28110	20.7337	1.55701	0.447411	3.48005	0.000501314	0.00910071
10 dpi	AT3G11630	757.923	-0.531371	0.152717	-3.47945	0.00050244	0.00910071
10 dpi	AT5G46580	438.554	-0.602413	0.173137	-3.47941	0.000502524	0.00910071
10 dpi	AT4G04630	18.1729	-1.60192	0.46075	-3.47675	0.000507523	0.00917571
10 dpi	AT3G56710	290.974	0.677685	0.195175	3.4722	0.000516207	0.00931698
10 dpi	AT3G47500	100.448	-0.962291	0.277218	-3.47124	0.000518053	0.00933454
10 dpi	AT2G22500	403.006	0.621735	0.17917	3.47008	0.000520305	0.00934657
10 dpi	AT5G21090	505.874	0.581717	0.167642	3.47	0.000520467	0.00934657
10 dpi	AT2G26190	436.488	0.604654	0.174335	3.46835	0.000523658	0.00938813
10 dpi	AT1G78080	568.554	0.594294	0.17158	3.46366	0.000532875	0.00953142
10 dpi	AT4G34980	487.204	-0.585722	0.169119	-3.46338	0.000533432	0.00953142
10 dpi	AT4G17600	360.244	-0.631654	0.182765	-3.45611	0.000548036	0.00977605
10 dpi	AT1G63720	57.4189	1.17264	0.339342	3.45564	0.000548989	0.00977675
10 dpi	AT3G55500	25.307	-1.49967	0.434616	-3.45056	0.000559428	0.00994611
10 dpi	AT1G73870	38.1462	-1.3484	0.390843	-3.44998	0.00056062	0.00995077
10 dpi	ATCG00065	95.0051	-1.03433	0.300041	-3.44729	0.000566234	0.0100338
10 dpi	AT2G20260	887.633	-0.606909	0.17608	-3.44678	0.00056732	0.0100364
10 dpi	AT3G47480	149.547	0.837862	0.243163	3.44569	0.000569609	0.0100603
10 dpi	AT1G04240	35.4705	-1.37917	0.400537	-3.4433	0.000574663	0.0101328
10 dpi	AT1G80130	44.1202	1.33107	0.386716	3.44198	0.000577475	0.010149
10 dpi	AT3G56040	127.659	-0.876851	0.254745	-3.44207	0.000577284	0.010149
10 dpi	AT3G18080	876.194	0.508505	0.14783	3.4398	0.000582155	0.0102144
10 dpi	AT2G32560	91.7361	-0.985055	0.286604	-3.43698	0.000588232	0.0103042
10 dpi	AT1G18810	41.9743	-1.30247	0.379631	-3.43089	0.000601597	0.0105211
10 dpi	AT2G33860	71.8287	1.07816	0.314392	3.42936	0.000605005	0.0105634
10 dpi	AT2G26910	282.484	-0.676121	0.197192	-3.42875	0.000606363	0.0105699
10 dpi	AT2G29120	165.595	0.804327	0.235113	3.42103	0.000623847	0.010857
10 dpi	AT1G56150	63.4993	1.1705	0.342447	3.41805	0.000630707	0.0109585
10 dpi	AT5G19770	457.302	-0.603184	0.176533	-3.41684	0.000633527	0.0109897
10 dpi	AT1G01430	169.426	-0.811118	0.238188	-3.40536	0.000660761	0.0114436
10 dpi	AT3G55240	18.6434	-1.56245	0.459215	-3.40243	0.000667901	0.0115485
10 dpi	AT4G24510	121.262	-0.881796	0.259927	-3.39248	0.000692641	0.011957
10 dpi	AT5G63850	85.5702	1.02039	0.301202	3.38773	0.000704744	0.0121318
10 dpi	AT1G58561	255.995	-0.811767	0.239628	-3.38761	0.000705034	0.0121318
10 dpi	AT5G24930	942.331	-0.546512	0.161389	-3.38629	0.000708442	0.0121709
10 dpi	AT5G13320	105.753	0.931028	0.275705	3.3769	0.000733081	0.012574
10 dpi	AT3G49670	235.219	-0.698716	0.206992	-3.37556	0.000736654	0.012615
10 dpi	AT5G39320	191.003	-0.76815	0.228078	-3.36792	0.000757372	0.0129491
10 dpi	AT3G01500	25.7384	-1.46153	0.434499	-3.36372	0.000768997	0.0131269
10 dpi	AT4G33540	21.0166	1.49766	0.445637	3.36073	0.000777381	0.0132489
10 dpi	AT5G49910	840.786	-0.521646	0.155565	-3.35324	0.000798716	0.0135909
10 dpi	AT2G47590	579.767	-0.540434	0.16123	-3.35194	0.00080248	0.0136116
10 dpi	AT3G25660	232.158	-0.710332	0.211889	-3.35237	0.000801218	0.0136116
10 dpi	AT1G74930	25.8115	-1.4619	0.436283	-3.35082	0.000805735	0.0136452
10 dpi	AT4G28490	274.27	0.684555	0.204453	3.34823	0.000813305	0.0137517
10 dpi	AT1G75680	244.905	-0.691547	0.206934	-3.34188	0.000832132	0.0140478
10 dpi	AT5G48910	75.1158	-1.04327	0.31226	-3.34103	0.00083467	0.0140685
10 dpi	AT1G79680	32.6491	1.372	0.410867	3.33929	0.000839916	0.0141275
10 dpi	AT4G35250	140.117	-0.839817	0.251518	-3.339	0.000840812	0.0141275
10 dpi	AT1G23850	26.2235	1.44498	0.433314	3.3347	0.0008539	0.0143029
10 dpi	AT5G10430	115.609	-0.896623	0.268877	-3.3347	0.000853922	0.0143029
10 dpi	AT1G54575	21.0589	1.48657	0.446495	3.32942	0.000870266	0.0145311
10 dpi	AT5G57030	65.3239	-1.10689	0.332447	-3.32953	0.000869916	0.0145311
10 dpi	AT2G04842	208.403	-0.733283	0.220362	-3.32763	0.000875879	0.0146021
10 dpi	AT1G29070	893.426	-0.534349	0.160625	-3.32668	0.000878872	0.0146292
10 dpi	AT5G60920	494.019	-0.572408	0.172267	-3.3228	0.000891185	0.0148111
10 dpi	AT2G17740	26.5833	1.40531	0.42372	3.3166	0.000911194	0.0151202
10 dpi	AT2G31390	123.002	0.860126	0.25943	3.31544	0.000914979	0.0151595
10 dpi	AT1G75820	299.099	-0.653192	0.197116	-3.31375	0.000920533	0.0152279
10 dpi	AT2G22795	338.804	-0.626868	0.189523	-3.30761	0.000940966	0.0155419
10 dpi	AT1G74070	90.9792	-0.964177	0.291678	-3.30562	0.00094765	0.0156041
10 dpi	AT1G76110	53.3164	-1.14351	0.345914	-3.30575	0.000947227	0.0156041
10 dpi	AT2G30950	1746.65	-0.461689	0.139818	-3.30208	0.000959724	0.0157787
10 dpi	AT4G16690	37.4176	1.29472	0.392392	3.29955	0.000968412	0.0158728
10 dpi	AT5G09440	79.8762	1.00263	0.303853	3.29972	0.000967806	0.0158728
10 dpi	AT4G39670	31.8772	1.33477	0.404835	3.29708	0.000976947	0.0159882
10 dpi	AT1G17530	114.198	0.894385	0.271841	3.2901	0.00100152	0.0163653
10 dpi	AT2G42620	137.248	0.819232	0.249451	3.28414	0.00102294	0.0166899
10 dpi	AT1G16390	18.3559	-1.49482	0.455246	-3.28354	0.00102511	0.0166997
10 dpi	AT2G10410	380.336	0.607114	0.184979	3.28207	0.00103048	0.0167618
10 dpi	AT4G15260	66.0567	1.06667	0.325088	3.28118	0.00103373	0.0167891
10 dpi	AT4G23220	224.546	0.696287	0.212245	3.28058	0.00103595	0.0167997
10 dpi	AT5G06870	330.042	0.620403	0.189296	3.27742	0.00104761	0.0169631
10 dpi	AT5G44572	21.0969	1.46855	0.448393	3.27515	0.00105606	0.0170595
10 dpi	AT1G11580	202.004	0.729384	0.222715	3.27496	0.00105675	0.0170595
10 dpi	ATCG00270	12346.6	-0.494271	0.150984	-3.27366	0.00106165	0.0171128
10 dpi	AT3G04210	721.86	-0.507004	0.154955	-3.27194	0.00106811	0.0171651
10 dpi	AT5G54630	113.219	-0.880637	0.269142	-3.27202	0.00106783	0.0171651
10 dpi	AT1G51500	280.706	-0.657643	0.201286	-3.26721	0.00108613	0.017386
10 dpi	ATCG00550	229.007	-0.74737	0.228759	-3.26706	0.00108672	0.017386
10 dpi	AT1G27030	27.1403	-1.39359	0.426481	-3.26764	0.00108447	0.017386
10 dpi	AT4G36390	307.736	-0.636129	0.194943	-3.26316	0.00110179	0.0176007
10 dpi	AT5G63780	93.8686	-0.958893	0.29391	-3.26254	0.00110418	0.0176126
10 dpi	AT3G56910	500.973	-0.557433	0.170893	-3.26189	0.00110672	0.0176269
10 dpi	AT5G63030	19.5602	1.46985	0.450862	3.26008	0.00111381	0.0177134
10 dpi	AT5G13770	153.546	-0.775674	0.238332	-3.25459	0.00113556	0.0180325
10 dpi	AT1G26761	56.1057	-1.10996	0.341414	-3.25107	0.0011497	0.0182301
10 dpi	AT4G10770	78.1035	-1.02211	0.31468	-3.2481	0.00116177	0.018394
10 dpi	AT3G15190	651.976	-0.531569	0.163843	-3.24438	0.00117708	0.018609
10 dpi	AT1G74950	130.434	0.839489	0.25888	3.24277	0.00118372	0.0186864
10 dpi	AT5G17870	447.369	-0.56496	0.174253	-3.24217	0.00118622	0.0186982
10 dpi	AT5G59820	59.5723	1.17777	0.363647	3.23877	0.00120046	0.0188672
10 dpi	AT3G62750	66.9666	-1.03892	0.320747	-3.23908	0.00119917	0.0188672
10 dpi	AT4G31850	232.082	-0.689109	0.212925	-3.23639	0.00121051	0.0189972
10 dpi	AT1G07000	316.644	0.614548	0.1901	3.23276	0.00122601	0.0192122
10 dpi	AT3G01670	173.109	-0.746651	0.230998	-3.23228	0.00122808	0.0192166
10 dpi	AT5G59220	13.7692	1.53749	0.475853	3.23102	0.0012335	0.0192299
10 dpi	AT1G28190	60.0985	1.08262	0.335101	3.23072	0.0012348	0.0192299
10 dpi	AT1G13340	73.669	1.00984	0.312579	3.23067	0.00123499	0.0192299
10 dpi	AT2G22125	1037.32	-0.463301	0.143437	-3.23	0.00123791	0.0192299
10 dpi	ATCG00400	1140.11	-0.602482	0.186517	-3.23018	0.00123713	0.0192299
10 dpi	AT2G28720	99.763	-0.893659	0.277287	-3.22287	0.00126913	0.0196862
10 dpi	ATCG00070	411.394	-1.25906	0.391085	-3.21939	0.00128464	0.019898
10 dpi	AT1G60140	244.316	0.66609	0.207108	3.21615	0.00129923	0.0200948
10 dpi	AT1G80440	460.122	0.55309	0.172057	3.21456	0.00130643	0.0201709
10 dpi	AT4G00400	190.024	-0.723383	0.225056	-3.21424	0.00130791	0.0201709
10 dpi	AT3G61210	67.4703	-1.03298	0.321457	-3.21345	0.00131153	0.0201975
10 dpi	AT4G17560	270.209	-0.671354	0.209219	-3.20886	0.00133263	0.020493
10 dpi	AT3G04550	705.442	-0.522022	0.162764	-3.20722	0.00134022	0.0205802
10 dpi	AT5G63310	197.566	-0.716786	0.223594	-3.20574	0.00134713	0.0206567
10 dpi	AT1G23870	173.711	0.778073	0.242837	3.2041	0.00135486	0.0207454
10 dpi	ATCG01090	280.704	-0.743927	0.23228	-3.20272	0.00136137	0.0208154
10 dpi	AT1G20840	495.685	-0.572354	0.179047	-3.19666	0.00139026	0.0212268
10 dpi	AT2G36430	75.2984	-0.977375	0.305986	-3.19418	0.00140228	0.0213797
10 dpi	AT1G71695	414.876	-0.578542	0.181251	-3.19194	0.00141323	0.0215161
10 dpi	AT1G52200	74.4242	0.989149	0.310284	3.18788	0.0014332	0.0217892
10 dpi	AT5G16080	17.2735	1.48754	0.467315	3.18316	0.00145678	0.0221162
10 dpi	AT2G37970	78.8907	0.986443	0.309942	3.18267	0.00145926	0.0221224
10 dpi	AT4G37900	30.4182	1.33671	0.420515	3.17874	0.00147916	0.0223924
10 dpi	AT1G69850	190.82	0.713016	0.224364	3.17794	0.00148327	0.0224229
10 dpi	AT3G29000	17.5819	1.46382	0.46087	3.17621	0.00149211	0.0224298
10 dpi	AT1G02220	21.9209	1.4135	0.445001	3.17639	0.00149121	0.0224298
10 dpi	AT2G17120	226.815	0.67167	0.21145	3.1765	0.00149066	0.0224298
10 dpi	AT3G60380	167.196	-0.792773	0.249596	-3.17622	0.00149208	0.0224298
10 dpi	AT3G14310	1563.43	-0.440533	0.138721	-3.17567	0.00149493	0.0224408
10 dpi	AT5G10770	92.9138	0.922196	0.290439	3.17518	0.00149745	0.022447
10 dpi	AT4G17230	269.832	0.635309	0.200136	3.17438	0.00150158	0.0224775
10 dpi	AT5G47560	193.677	0.77949	0.245949	3.16931	0.00152801	0.0228299
10 dpi	AT3G26210	333.754	0.600416	0.189463	3.16905	0.00152939	0.0228299
10 dpi	AT3G46740	605.966	-0.511239	0.161358	-3.16836	0.00153302	0.0228522
10 dpi	AT1G69830	528.787	-0.523876	0.165468	-3.16603	0.00154535	0.023004
10 dpi	AT1G05190	909.732	-0.507173	0.16028	-3.1643	0.00155459	0.0230774
10 dpi	AT5G01090	102.303	-0.877222	0.277212	-3.16444	0.00155382	0.0230774
10 dpi	AT3G63010	49.4192	1.13751	0.359778	3.16169	0.00156857	0.0232526
10 dpi	AT4G35180	30.5157	1.29842	0.410735	3.16122	0.00157111	0.023258
10 dpi	AT5G64110	22.093	1.40048	0.443438	3.15824	0.00158726	0.0234647
10 dpi	AT4G03430	366.23	0.576938	0.182904	3.15432	0.0016087	0.0237489
10 dpi	AT3G03470	127.679	0.882863	0.280037	3.15266	0.00161789	0.0238516
10 dpi	AT3G47800	690.066	0.502305	0.159406	3.1511	0.00162658	0.0239467
10 dpi	AT4G32150	192.465	0.743332	0.236178	3.14734	0.00164762	0.0242232
10 dpi	AT2G26355	24.0965	1.37026	0.435824	3.14407	0.00166617	0.0244623
10 dpi	AT1G80830	48.4207	1.13453	0.361633	3.13723	0.00170555	0.024972
10 dpi	AT4G32410	1004.8	-0.453716	0.144607	-3.13757	0.00170355	0.024972
10 dpi	AT2G45210	13.8028	1.48239	0.472761	3.13561	0.00171498	0.0250758
10 dpi	AT5G23660	40.5359	-1.22216	0.389886	-3.13466	0.00172053	0.0251225
10 dpi	AT1G69410	87.0307	0.914557	0.291846	3.1337	0.00172619	0.0251709
10 dpi	AT1G61380	126.888	0.822143	0.26244	3.13269	0.00173213	0.0251888
10 dpi	AT5G64740	733.141	-0.484565	0.154679	-3.13272	0.00173195	0.0251888
10 dpi	AT5G28750	213.86	-0.669257	0.213907	-3.12873	0.00175566	0.0254963
10 dpi	AT3G26230	147.18	0.776017	0.248125	3.12752	0.0017629	0.0255668
10 dpi	AT5G12010	120.296	0.820271	0.262343	3.12671	0.00176775	0.0256025
10 dpi	AT4G23190	124.279	0.832567	0.266334	3.12602	0.00177188	0.0256276
10 dpi	AT3G10040	48.7445	1.11018	0.35559	3.12209	0.00179574	0.0258678
10 dpi	AT1G60420	187.976	0.697019	0.223241	3.12227	0.00179464	0.0258678
10 dpi	ATCG00110	51.033	-1.17607	0.376653	-3.12241	0.00179375	0.0258678
10 dpi	AT1G28370	39.4916	1.1832	0.379212	3.12016	0.0018075	0.0259771
10 dpi	AT4G26080	165.023	0.74002	0.237182	3.12005	0.00180818	0.0259771
10 dpi	AT1G14345	166.664	-0.774336	0.248672	-3.11389	0.00184639	0.0264905
10 dpi	AT5G55450	699.099	0.495006	0.158987	3.11349	0.00184889	0.0264908
10 dpi	AT4G09730	168.188	-0.718333	0.230813	-3.11218	0.00185709	0.0265728
10 dpi	AT2G23600	181.036	-0.719294	0.231679	-3.1047	0.00190473	0.027218
10 dpi	AT4G37390	26.6252	1.34444	0.433364	3.10235	0.00191994	0.0273032
10 dpi	AT2G28400	50.4572	1.10487	0.356081	3.10286	0.00191662	0.0273032
10 dpi	AT1G22060	333.675	-0.578169	0.186363	-3.10238	0.00191968	0.0273032
10 dpi	ATCG00140	667.019	-1.18955	0.383455	-3.1022	0.00192089	0.0273032
10 dpi	AT2G34500	24.2613	1.35061	0.435822	3.09899	0.0019418	0.0275638
10 dpi	AT2G37660	537.296	-0.528944	0.17074	-3.09794	0.00194868	0.0276248
10 dpi	AT3G61080	13.501	-1.46357	0.472662	-3.09645	0.00195855	0.027728
10 dpi	AT5G08260	235.194	0.661695	0.213909	3.09335	0.00197913	0.0279824
10 dpi	ATCG00760	775.788	-0.534155	0.172775	-3.09162	0.00199065	0.0280859
10 dpi	AT4G23820	428.797	-0.607765	0.196596	-3.09144	0.00199191	0.0280859
10 dpi	AT4G18570	114.26	-0.84374	0.27296	-3.09108	0.00199432	0.0280859
10 dpi	AT4G27830	30.7438	1.26501	0.409298	3.09067	0.00199703	0.028087
10 dpi	AT4G23610	29.6502	1.28257	0.415066	3.09003	0.00200135	0.0281109
10 dpi	AT2G24762	51.5659	-1.08256	0.350837	-3.08564	0.00203113	0.0284918
10 dpi	AT5G25250	300.292	0.616086	0.199741	3.08443	0.00203943	0.0285707
10 dpi	AT4G14365	184.691	0.716144	0.232536	3.07971	0.00207203	0.0289894
10 dpi	AT3G17210	141.513	-0.756489	0.245871	-3.07678	0.00209251	0.0292378
10 dpi	AT4G36850	48.5457	1.11242	0.361686	3.07565	0.00210042	0.02931
10 dpi	AT2G26440	441.543	0.530892	0.172644	3.07508	0.00210449	0.0293286
10 dpi	AT4G36040	1084.07	0.442935	0.144197	3.07174	0.00212813	0.0296194
10 dpi	AT5G06290	263.309	-0.622152	0.2026	-3.07084	0.00213456	0.0296704
10 dpi	AT2G47000	68.5494	0.989376	0.322301	3.06973	0.00214253	0.0297426
10 dpi	AT1G71140	19.1617	1.41287	0.460323	3.0693	0.00214559	0.0297464
10 dpi	AT1G78630	747.528	-0.467607	0.152397	-3.06835	0.00215241	0.0297639
10 dpi	AT1G07050	112.789	-0.833232	0.271538	-3.06857	0.00215088	0.0297639
10 dpi	AT2G47130	158.786	0.744672	0.24303	3.06412	0.00218315	0.03015
10 dpi	AT3G62110	100.317	-0.859689	0.28139	-3.05515	0.00224945	0.0310255
10 dpi	AT4G18670	546.823	-0.497963	0.16303	-3.05442	0.002255	0.0310621
10 dpi	ATCG00340	9679.75	-1.27753	0.418381	-3.0535	0.00226188	0.0311169
10 dpi	AT3G27925	188.64	-0.680614	0.223138	-3.0502	0.00228693	0.031421
10 dpi	AT5G35735	448.323	0.537928	0.176397	3.04954	0.00229194	0.0314422
10 dpi	AT3G62660	228.739	-0.642573	0.210733	-3.04922	0.00229434	0.0314422
10 dpi	AT2G39030	75.8621	0.953591	0.312841	3.04817	0.00230242	0.0315125
10 dpi	AT5G42830	187.532	0.730901	0.240087	3.04432	0.00233207	0.0318776
10 dpi	AT4G23310	74.434	0.949026	0.312062	3.04115	0.0023568	0.0321335
10 dpi	AT4G27700	80.0796	-0.934686	0.307314	-3.04147	0.00235429	0.0321335
10 dpi	AT3G46550	162.343	-0.727227	0.239161	-3.04074	0.00235997	0.0321358
10 dpi	AT5G38430	726.607	-0.58739	0.193202	-3.04029	0.00236352	0.0321433
10 dpi	AT4G29700	89.6607	0.894895	0.294754	3.03608	0.00239679	0.0325543
10 dpi	AT5G53370	484.146	0.511458	0.168531	3.03481	0.0024069	0.0326502
10 dpi	AT3G23290	79.2105	0.971287	0.320188	3.03349	0.00241746	0.0327106
10 dpi	AT5G43630	32.581	-1.21514	0.400537	-3.03376	0.00241523	0.0327106
10 dpi	AT5G53110	38.8954	1.16372	0.383812	3.03202	0.00242926	0.0328287
10 dpi	AT2G27690	31.5206	1.2574	0.415452	3.02659	0.00247331	0.0333819
10 dpi	AT3G02230	313.455	0.63423	0.209597	3.02596	0.00247849	0.0334096
10 dpi	AT5G61660	103.08	-0.826902	0.27355	-3.02285	0.00250404	0.0337116
10 dpi	AT4G25890	73.845	-0.936382	0.309896	-3.0216	0.00251445	0.0338092
10 dpi	AT5G13400	73.5555	-0.931669	0.308672	-3.01832	0.00254183	0.0341345
10 dpi	AT3G51000	155.922	0.734569	0.243412	3.0178	0.00254615	0.0341497
10 dpi	AT4G01700	118.601	0.802722	0.266035	3.01735	0.00254995	0.0341578
10 dpi	AT5G57035	150.368	0.728801	0.241634	3.01614	0.00256015	0.0342517
10 dpi	AT4G14040	264.203	-0.601018	0.199334	-3.01514	0.00256864	0.0343224
10 dpi	AT2G22330	208.105	0.650017	0.215922	3.01042	0.00260885	0.0348161
10 dpi	AT4G02330	373.879	0.566954	0.188428	3.00886	0.00262232	0.0349523
10 dpi	AT3G55420	43.8061	-1.1002	0.365737	-3.00818	0.00262815	0.0349865
10 dpi	AT1G29460	17.0175	-1.38115	0.459606	-3.00508	0.00265514	0.0353018
10 dpi	AT3G52240	180.379	0.682927	0.227371	3.00358	0.00266828	0.0354325
10 dpi	ATCG00330	1408.66	-1.18163	0.393971	-2.99927	0.00270626	0.0358924
10 dpi	ATCG00530	386.329	-1.23815	0.413207	-2.99645	0.00273147	0.0361818
10 dpi	AT3G04340	309.69	-0.584546	0.195124	-2.99577	0.00273752	0.0362172
10 dpi	AT1G69870	171.24	0.709185	0.236883	2.99382	0.00275511	0.03636
10 dpi	AT1G03680	738.017	-0.475307	0.15876	-2.99386	0.00275471	0.03636
10 dpi	AT2G44290	219.852	0.668065	0.223363	2.99093	0.00278125	0.0366147
10 dpi	AT1G70520	205.087	0.64872	0.216878	2.99118	0.00277905	0.0366147
10 dpi	AT5G06700	348.243	-0.553982	0.185249	-2.99048	0.00278539	0.0366241
10 dpi	AT3G53810	77.5093	0.910827	0.304688	2.98938	0.00279547	0.0367115
10 dpi	AT3G58850	22.8227	-1.3044	0.436576	-2.98778	0.00281008	0.0368582
10 dpi	AT5G01850	72.2374	0.941657	0.316112	2.97887	0.00289314	0.0379012
10 dpi	AT3G59700	37.01	1.15441	0.387639	2.97804	0.00290098	0.0379574
10 dpi	AT1G29290	14.7238	1.39648	0.469257	2.97594	0.0029209	0.0381248
10 dpi	AT4G37510	330.956	-0.554982	0.186477	-2.97614	0.00291904	0.0381248
10 dpi	AT4G17660	19.9982	1.34407	0.452165	2.97252	0.00295363	0.0385051
10 dpi	AT5G18930	21.1808	-1.3117	0.441397	-2.9717	0.00296157	0.0385617
10 dpi	AT2G23770	78.2731	-0.907091	0.305402	-2.97015	0.00297652	0.0387093
10 dpi	AT1G10760	324.725	-0.559435	0.188506	-2.96772	0.00300015	0.0389692
10 dpi	ATCG00130	786.945	-1.1779	0.39702	-2.96684	0.00300874	0.0390334
10 dpi	AT3G61260	151.842	-0.760375	0.25635	-2.96616	0.00301548	0.0390735
10 dpi	AT5G30510	807.86	-0.448657	0.151359	-2.96419	0.00303479	0.0392761
10 dpi	AT4G26690	281.086	-0.588833	0.198762	-2.9625	0.00305155	0.0393977
10 dpi	AT5G39530	74.3023	-0.915184	0.308889	-2.96282	0.00304832	0.0393977
10 dpi	AT5G05170	953.712	-0.454632	0.153554	-2.96072	0.00306917	0.0395775
10 dpi	AT2G14620	10.8983	1.41565	0.478206	2.96033	0.00307312	0.0395807
10 dpi	AT4G15910	39.8217	1.11729	0.377781	2.9575	0.00310141	0.0398876
10 dpi	AT1G32220	56.8618	-0.993819	0.336067	-2.95721	0.00310439	0.0398876
10 dpi	AT1G69890	141.411	0.78142	0.264357	2.95593	0.00311724	0.0400046
10 dpi	AT4G04500	68.8313	0.945525	0.320339	2.95164	0.00316096	0.040517
10 dpi	AT5G52750	121.627	0.778101	0.263942	2.948	0.00319839	0.0409368
10 dpi	AT3G52800	234.613	0.640809	0.217392	2.94771	0.00320136	0.0409368
10 dpi	AT2G35980	33.8044	1.17748	0.399525	2.94721	0.00320653	0.0409541
10 dpi	AT1G69270	74.9795	0.920992	0.31311	2.94143	0.00326702	0.0416769
10 dpi	AT1G04310	46.0791	1.07586	0.365968	2.93977	0.00328453	0.0418376
10 dpi	AT5G64580	118.913	-0.770132	0.261994	-2.9395	0.00328743	0.0418376
10 dpi	AT5G44190	107.286	-0.795109	0.270668	-2.93758	0.00330789	0.0420479
10 dpi	ATCG00350	9156	-1.23519	0.421691	-2.92912	0.0033992	0.0431574
10 dpi	AT1G35680	608.828	-0.492515	0.168256	-2.92717	0.00342057	0.0433258
10 dpi	AT3G09580	142.748	-0.718062	0.245288	-2.92742	0.00341783	0.0433258
10 dpi	AT1G18720	165.219	0.681907	0.233021	2.92638	0.00342931	0.0433378
10 dpi	AT1G32640	388.814	0.542676	0.185445	2.92635	0.00342961	0.0433378
10 dpi	AT3G12500	15.5533	1.36214	0.465938	2.92344	0.00346184	0.043642
10 dpi	AT4G33220	257.406	-0.627207	0.21454	-2.92349	0.00346129	0.043642
10 dpi	AT1G28480	42.378	1.12717	0.385647	2.9228	0.003469	0.0436808
10 dpi	AT3G15356	229.627	-0.644408	0.220524	-2.92217	0.00347601	0.0437177
10 dpi	AT1G73805	206.267	0.655673	0.224482	2.92083	0.00349104	0.0438288
10 dpi	AT5G64770	58.9669	-0.97118	0.332522	-2.92065	0.00349304	0.0438288
10 dpi	AT1G47890	27.6894	1.23034	0.421347	2.92002	0.00350009	0.0438659
10 dpi	AT3G16720	140.286	0.725536	0.24854	2.91919	0.00350942	0.0439314
10 dpi	AT4G26120	18.8599	1.32583	0.454855	2.91484	0.00355873	0.0444966
10 dpi	AT5G45930	210.978	-0.664438	0.228015	-2.91401	0.00356819	0.0445628
10 dpi	AT3G09840	1748.47	0.390295	0.13398	2.91309	0.00357873	0.0446423
10 dpi	AT5G14970	135.612	-0.733707	0.251963	-2.91197	0.00359159	0.0447507
10 dpi	AT2G28000	1338.08	-0.412396	0.141696	-2.91043	0.00360927	0.0448665
10 dpi	AT2G34460	73.5786	-0.895943	0.307826	-2.91055	0.00360798	0.0448665
10 dpi	AT4G26200	15.8282	1.35852	0.466979	2.90917	0.00362391	0.0449962
10 dpi	AT5G20270	62.4778	-0.949775	0.326613	-2.90795	0.00363806	0.0451195
10 dpi	AT5G16000	59.6033	-1.01481	0.349164	-2.90639	0.00365621	0.0452922
10 dpi	AT5G49730	200.188	-0.645714	0.222304	-2.90464	0.00367677	0.0454942
10 dpi	AT5G51550	448.89	-0.587065	0.202266	-2.90244	0.00370273	0.0457625
10 dpi	AT3G17390	1680.28	-0.393418	0.135583	-2.90167	0.00371177	0.0458213
10 dpi	AT1G22710	418.287	-0.504868	0.174345	-2.8958	0.00378194	0.0466338
10 dpi	AT5G18790	12.6366	1.37336	0.474612	2.89365	0.0038079	0.0468998
10 dpi	AT3G19540	181.273	0.656873	0.227118	2.8922	0.00382549	0.0470083
10 dpi	AT1G03475	473.435	-0.493147	0.170505	-2.89227	0.00382468	0.0470083
10 dpi	AT3G05650	197.903	0.707463	0.244658	2.89164	0.00383238	0.0470098
10 dpi	AT4G34190	98.1392	-0.826803	0.285945	-2.89147	0.0038344	0.0470098
10 dpi	AT5G12950	215.016	-0.624968	0.216279	-2.88964	0.00385685	0.0472309
10 dpi	AT2G43100	170.721	-0.67567	0.233939	-2.88823	0.00387416	0.0473347
10 dpi	AT1G49380	66.3532	-0.921421	0.319005	-2.88843	0.00387174	0.0473347
10 dpi	AT2G28190	551.974	-0.48676	0.168598	-2.8871	0.00388809	0.0474506
10 dpi	AT1G78230	43.5564	-1.13301	0.392808	-2.8844	0.00392164	0.0478056
10 dpi	AT5G37600	362.334	0.533797	0.185101	2.88382	0.00392886	0.0478391
10 dpi	AT2G42690	372.03	-0.532307	0.184765	-2.881	0.0039641	0.0481939
10 dpi	AT3G54660	232.201	-0.600098	0.208311	-2.88077	0.003967	0.0481939
10 dpi	AT1G67520	30.1599	1.19296	0.414365	2.879	0.00398936	0.0484106
10 dpi	AT2G01590	65.0529	-0.954767	0.331769	-2.87781	0.00400447	0.0485388
10 dpi	AT2G32680	1200.35	0.456502	0.158741	2.87577	0.00403039	0.0487979
10 dpi	ATCG00360	299.995	-1.08429	0.377342	-2.8735	0.00405954	0.0490952
10 dpi	AT1G73660	93.3578	-0.813841	0.283308	-2.87264	0.00407054	0.0491727
10 dpi	AT2G37220	1797.1	-0.388592	0.135373	-2.87053	0.00409783	0.0494466
20 dpi	AT1G21310	1754.81	2.10733	0.172141	12.2419	1.85555e-34	1.42599e-30
20 dpi	AT5G52310	550.82	-2.3935	0.234037	-10.227	1.50105e-24	5.76779e-21
20 dpi	AT3G57260	3586.47	1.92687	0.199423	9.66224	4.3621e-22	1.11742e-18
20 dpi	AT2G24850	432.187	2.26356	0.236607	9.56671	1.10359e-21	1.69622e-18
20 dpi	AT5G15970	385.86	-2.2884	0.238761	-9.58444	9.29565e-22	1.69622e-18
20 dpi	ATCG01020	2084.39	-1.49451	0.168994	-8.84358	9.26969e-19	1.0376e-15
20 dpi	AT2G45180	3200.59	-1.66392	0.188196	-8.84142	9.4511e-19	1.0376e-15
20 dpi	AT3G63160	1545.56	-1.5337	0.174169	-8.80578	1.29942e-18	1.24826e-15
20 dpi	AT1G31280	190.699	2.05134	0.256843	7.98674	1.38558e-15	9.6802e-13
20 dpi	ATMG01390	24053.5	1.31342	0.164272	7.9954	1.29154e-15	9.6802e-13
20 dpi	AT1G30380	1248.75	-1.43615	0.179405	-8.00507	1.19395e-15	9.6802e-13
20 dpi	AT4G27260	156.109	2.34909	0.295469	7.95039	1.85933e-15	1.13763e-12
20 dpi	AT4G36040	969.935	1.50509	0.189412	7.94612	1.92442e-15	1.13763e-12
20 dpi	AT4G12320	188.826	-2.4528	0.314868	-7.78994	6.70397e-15	3.68e-12
20 dpi	AT5G54770	5563.27	-1.32323	0.171089	-7.73421	1.04051e-14	5.33089e-12
20 dpi	AT1G60950	3594.04	-1.42184	0.186586	-7.62026	2.53175e-14	1.21603e-11
20 dpi	AT4G12480	104.863	2.55223	0.339126	7.5259	5.23594e-14	2.2863e-11
20 dpi	AT1G80440	635.704	1.7178	0.228342	7.52296	5.35504e-14	2.2863e-11
20 dpi	ATMG00020	32056.6	1.33322	0.177539	7.50947	5.93653e-14	2.40117e-11
20 dpi	AT1G08380	2458.32	-1.31195	0.175176	-7.48932	6.92302e-14	2.66017e-11
20 dpi	ATMG01360	302.832	1.78324	0.238786	7.46791	8.14788e-14	2.98174e-11
20 dpi	AT3G44300	134.984	2.66863	0.357656	7.46143	8.55882e-14	2.98975e-11
20 dpi	AT5G38430	708.5	-1.58511	0.212716	-7.45178	9.20872e-14	3.07691e-11
20 dpi	AT5G20230	463.024	1.59465	0.215666	7.3941	1.42367e-13	4.39176e-11
20 dpi	AT5G20630	1638.5	-1.31718	0.17815	-7.39364	1.42868e-13	4.39176e-11
20 dpi	AT4G23670	500.522	-1.56479	0.21438	-7.29916	2.89578e-13	8.55927e-11
20 dpi	AT2G38530	188.017	2.08394	0.28605	7.28525	3.21075e-13	9.13874e-11
20 dpi	AT1G15820	6327.88	-1.22286	0.168166	-7.27174	3.54873e-13	9.74e-11
20 dpi	AT4G37800	110.443	-2.53133	0.349677	-7.23904	4.51879e-13	1.19748e-10
20 dpi	AT1G15125	628.924	1.69747	0.235104	7.22005	5.19667e-13	1.33121e-10
20 dpi	AT3G16770	753.917	1.80402	0.250604	7.1987	6.07895e-13	1.46004e-10
20 dpi	AT1G20340	5781.01	-1.32973	0.184718	-7.19869	6.07953e-13	1.46004e-10
20 dpi	AT1G25560	407.481	1.61319	0.225661	7.1487	8.76005e-13	2.04003e-10
20 dpi	AT5G54270	6526.05	-1.145	0.160659	-7.12692	1.02639e-12	2.31993e-10
20 dpi	AT1G66880	581.736	1.36161	0.191988	7.09218	1.3202e-12	2.89879e-10
20 dpi	AT1G66100	174.345	-1.93815	0.274446	-7.06206	1.64056e-12	3.50213e-10
20 dpi	ATMG00030	3252.12	1.21904	0.173013	7.04596	1.84188e-12	3.82564e-10
20 dpi	AT1G31330	6979.18	-1.19778	0.170494	-7.02538	2.1348e-12	4.31736e-10
20 dpi	AT2G30570	2908.19	-1.17173	0.168493	-6.95414	3.54722e-12	6.98984e-10
20 dpi	AT1G37130	1813.07	1.22608	0.176573	6.94377	3.81781e-12	7.33496e-10
20 dpi	AT4G09650	1915.85	-1.36565	0.198752	-6.87115	6.36872e-12	1.19375e-09
20 dpi	AT2G35750	166.758	2.03531	0.299064	6.80558	1.00646e-11	1.84158e-09
20 dpi	AT3G25010	570.951	1.61394	0.239983	6.72524	1.75299e-11	3.13296e-09
20 dpi	AT5G11740	1096.04	-1.19282	0.177898	-6.7051	2.01269e-11	3.51534e-09
20 dpi	AT1G77760	273.63	1.75736	0.263872	6.65989	2.74024e-11	4.57798e-09
20 dpi	ATCG00220	1869.94	-1.15306	0.173068	-6.66247	2.69263e-11	4.57798e-09
20 dpi	AT1G02920	607.041	1.50857	0.227384	6.63446	3.25689e-11	5.21442e-09
20 dpi	AT4G38770	4123.38	-1.12897	0.170089	-6.63751	3.19025e-11	5.21442e-09
20 dpi	AT2G42530	199.895	-1.89401	0.285801	-6.62703	3.42519e-11	5.37195e-09
20 dpi	AT4G02520	2368.59	1.20211	0.182171	6.59878	4.14552e-11	6.26522e-09
20 dpi	ATCG00480	20273.5	-1.07053	0.162242	-6.59834	4.15779e-11	6.26522e-09
20 dpi	AT4G36670	432.725	1.39676	0.21252	6.5724	4.95112e-11	7.31718e-09
20 dpi	AT1G55670	6594.23	-1.14739	0.177059	-6.48027	9.15592e-11	1.32761e-08
20 dpi	AT1G75040	1866.27	1.29465	0.200357	6.46175	1.03501e-10	1.44619e-08
20 dpi	AT1G71880	640.542	1.26724	0.19605	6.46383	1.02086e-10	1.44619e-08
20 dpi	AT1G01120	287.837	-1.50289	0.235514	-6.38133	1.75556e-10	2.40919e-08
20 dpi	AT4G05180	3634.89	-1.08735	0.170805	-6.36603	1.93989e-10	2.61545e-08
20 dpi	ATCG00470	4456.25	-1.14022	0.179605	-6.34846	2.17474e-10	2.78548e-08
20 dpi	AT4G30650	208.838	-1.64287	0.258703	-6.35039	2.14766e-10	2.78548e-08
20 dpi	AT1G04040	164.046	-1.81075	0.285206	-6.34895	2.16796e-10	2.78548e-08
20 dpi	AT4G10500	240.324	1.74368	0.275773	6.32286	2.56774e-10	3.23493e-08
20 dpi	ATCG01130	2481.56	-1.02459	0.163871	-6.25245	4.04058e-10	5.00837e-08
20 dpi	AT3G63140	420.957	-1.39183	0.223482	-6.22795	4.72584e-10	5.76478e-08
20 dpi	AT5G46050	109.895	1.99131	0.321163	6.2003	5.63554e-10	6.76705e-08
20 dpi	AT5G38420	1243.47	-1.3362	0.217469	-6.14432	8.03062e-10	9.49466e-08
20 dpi	AT5G10380	766.872	1.22256	0.199877	6.11656	9.56147e-10	1.11333e-07
20 dpi	AT3G16660	72.2551	2.17606	0.356863	6.09773	1.07585e-09	1.23401e-07
20 dpi	AT1G36060	36.1046	2.7293	0.448836	6.08084	1.19552e-09	1.35112e-07
20 dpi	AT3G48360	572.088	1.38438	0.228472	6.05931	1.36709e-09	1.52262e-07
20 dpi	AT1G03870	219.971	-1.49977	0.248518	-6.03488	1.59084e-09	1.74651e-07
20 dpi	AT4G19530	286.51	-1.391	0.231099	-6.01908	1.75416e-09	1.89869e-07
20 dpi	AT1G09310	1961.14	-1.06952	0.178345	-5.99694	2.0107e-09	2.14615e-07
20 dpi	AT3G16370	876.755	-1.15455	0.193088	-5.97939	2.23973e-09	2.35785e-07
20 dpi	AT4G37930	283.489	-1.49138	0.250657	-5.94986	2.68373e-09	2.78709e-07
20 dpi	AT1G55330	240.234	-1.49676	0.251913	-5.94157	2.82312e-09	2.89276e-07
20 dpi	AT4G12730	457.368	-1.34325	0.227963	-5.89239	3.80648e-09	3.84905e-07
20 dpi	AT1G52040	265.666	1.34991	0.229329	5.88636	3.94785e-09	3.94016e-07
20 dpi	AT5G10760	2766.83	1.17349	0.199714	5.87586	4.20658e-09	4.14456e-07
20 dpi	AT3G27690	901.818	-1.32318	0.225442	-5.86926	4.37757e-09	4.25844e-07
20 dpi	AT5G44130	137.638	-1.69382	0.289285	-5.8552	4.76432e-09	4.57672e-07
20 dpi	AT2G32680	881.957	1.18431	0.203267	5.82638	5.66412e-09	5.37392e-07
20 dpi	AT1G74470	2695.11	-0.951151	0.16508	-5.76177	8.32387e-09	7.80109e-07
20 dpi	AT4G00700	159.9	1.53904	0.269737	5.7057	1.15868e-08	1.07283e-06
20 dpi	AT5G02490	232.839	1.3718	0.2414	5.68267	1.32605e-08	1.17924e-06
20 dpi	AT5G24530	751.605	1.15314	0.202963	5.68152	1.33499e-08	1.17924e-06
20 dpi	AT2G45470	734.849	-1.20045	0.211106	-5.68649	1.29681e-08	1.17924e-06
20 dpi	AT1G29660	459.748	-1.21163	0.213248	-5.68176	1.33315e-08	1.17924e-06
20 dpi	AT1G31690	148.276	-1.72372	0.303715	-5.67545	1.38326e-08	1.20799e-06
20 dpi	AT4G16980	981.444	-1.18763	0.209706	-5.66334	1.48453e-08	1.26762e-06
20 dpi	AT3G22231	167.052	-1.54013	0.271919	-5.66391	1.47959e-08	1.26762e-06
20 dpi	ATCG00580	455.128	1.34002	0.236907	5.65629	1.54679e-08	1.30628e-06
20 dpi	AT2G34430	12167.4	-0.938344	0.166244	-5.64439	1.65767e-08	1.38469e-06
20 dpi	AT2G26740	255.713	1.28997	0.230107	5.60597	2.07087e-08	1.70081e-06
20 dpi	AT3G50480	731.374	1.04922	0.187187	5.60518	2.08037e-08	1.70081e-06
20 dpi	AT1G52000	329.57	1.26127	0.22539	5.59593	2.19447e-08	1.77521e-06
20 dpi	AT1G67740	2935.31	-0.960723	0.172226	-5.57826	2.42932e-08	1.94472e-06
20 dpi	AT1G80920	476.891	1.1839	0.212417	5.57346	2.49736e-08	1.97858e-06
20 dpi	AT1G06620	80.2397	1.9163	0.34431	5.56561	2.61238e-08	2.02789e-06
20 dpi	AT2G05100	2287	-0.975575	0.175252	-5.56669	2.59626e-08	2.02789e-06
20 dpi	AT5G11420	544.331	-1.10359	0.198449	-5.56109	2.68102e-08	2.06036e-06
20 dpi	AT2G39210	325.225	1.36212	0.245043	5.55868	2.71829e-08	2.06832e-06
20 dpi	AT4G17090	878.129	-1.00996	0.18231	-5.53976	3.02883e-08	2.2471e-06
20 dpi	AT1G52230	771.228	-1.09054	0.196861	-5.53965	3.03077e-08	2.2471e-06
20 dpi	AT1G75350	296.19	-1.26041	0.227549	-5.53906	3.04097e-08	2.2471e-06
20 dpi	AT3G47470	8134.87	-0.906259	0.163915	-5.52882	3.22395e-08	2.35963e-06
20 dpi	AT3G18830	331.009	1.20775	0.219233	5.50897	3.60936e-08	2.59233e-06
20 dpi	AT3G27850	775.812	-1.11932	0.203139	-5.5101	3.58627e-08	2.59233e-06
20 dpi	AT1G62750	833.432	-1.02386	0.186424	-5.49212	3.97132e-08	2.82589e-06
20 dpi	AT1G35710	2393.06	0.972073	0.177872	5.46501	4.6287e-08	3.26345e-06
20 dpi	AT4G12470	75.7951	2.12819	0.390698	5.44714	5.11863e-08	3.57606e-06
20 dpi	AT3G17390	1341.44	-0.93222	0.171427	-5.43799	5.38839e-08	3.73061e-06
20 dpi	AT4G04640	3133.69	-0.967192	0.17835	-5.42298	5.8612e-08	4.02173e-06
20 dpi	AT5G57660	718.322	0.993299	0.183435	5.41499	6.12927e-08	4.16845e-06
20 dpi	AT1G15405	187.421	1.49641	0.27647	5.41256	6.21298e-08	4.18831e-06
20 dpi	AT1G68600	79.5479	-1.94744	0.361453	-5.38782	7.13194e-08	4.766e-06
20 dpi	AT4G23150	152.584	1.57051	0.29312	5.3579	8.41961e-08	5.53401e-06
20 dpi	AT3G46780	1749.3	-1.03053	0.192343	-5.35778	8.42524e-08	5.53401e-06
20 dpi	AT5G58670	116.252	-1.62034	0.30297	-5.34819	8.88368e-08	5.78568e-06
20 dpi	AT3G56060	197.461	-1.36241	0.255112	-5.34043	9.27243e-08	5.98812e-06
20 dpi	AT4G02770	4646.05	-0.919679	0.173426	-5.30302	1.13905e-07	7.29468e-06
20 dpi	AT4G27450	166.224	1.49784	0.282596	5.30029	1.15617e-07	7.34309e-06
20 dpi	AT2G06850	527.77	-1.07329	0.203497	-5.27422	1.33323e-07	8.39825e-06
20 dpi	AT2G15880	187.242	1.39137	0.264212	5.26613	1.39329e-07	8.70522e-06
20 dpi	AT5G02160	1272.73	-1.01365	0.192614	-5.26261	1.42022e-07	8.80195e-06
20 dpi	AT5G64120	85.8889	1.71036	0.326235	5.2427	1.5824e-07	9.7286e-06
20 dpi	AT4G03420	119.01	1.63578	0.312516	5.23423	1.65674e-07	1.00252e-05
20 dpi	AT4G28750	2732.72	-1.02159	0.195144	-5.23507	1.64925e-07	1.00252e-05
20 dpi	AT5G18470	218.036	1.29434	0.247533	5.22898	1.70449e-07	1.02237e-05
20 dpi	ATCG00780	1575.87	-0.874082	0.167201	-5.22772	1.71614e-07	1.02237e-05
20 dpi	AT3G48730	343.188	-1.13964	0.218171	-5.22361	1.75471e-07	1.03622e-05
20 dpi	AT2G34510	134.51	-1.51276	0.289669	-5.22238	1.76636e-07	1.03622e-05
20 dpi	ATCG00790	2461.59	-0.868488	0.166625	-5.21224	1.8657e-07	1.0862e-05
20 dpi	AT2G36830	875.712	-0.974329	0.187688	-5.1912	2.08938e-07	1.20729e-05
20 dpi	AT3G44720	280.053	1.17725	0.226945	5.18737	2.13284e-07	1.21586e-05
20 dpi	AT3G47070	334.896	-1.16358	0.224321	-5.18711	2.13586e-07	1.21586e-05
20 dpi	AT5G42270	796.638	-1.0005	0.192969	-5.18476	2.16297e-07	1.22224e-05
20 dpi	AT3G27160	407.434	-1.15821	0.22459	-5.157	2.50941e-07	1.40765e-05
20 dpi	AT3G26210	240.153	1.26323	0.245181	5.15223	2.57406e-07	1.4217e-05
20 dpi	AT5G66570	9588.65	-0.891899	0.173148	-5.15108	2.58995e-07	1.4217e-05
20 dpi	AT3G46970	506.176	-1.07145	0.207917	-5.15324	2.56022e-07	1.4217e-05
20 dpi	AT1G19150	152.165	-1.48702	0.289184	-5.14214	2.71632e-07	1.48049e-05
20 dpi	AT1G22530	441.373	-1.05793	0.205844	-5.13948	2.75494e-07	1.49097e-05
20 dpi	AT1G75460	437.073	-1.14837	0.225204	-5.09924	3.41027e-07	1.83272e-05
20 dpi	AT2G31880	1612.54	0.879138	0.172506	5.09627	3.46403e-07	1.84869e-05
20 dpi	AT1G32060	1626.05	-0.980908	0.192865	-5.08599	3.65721e-07	1.93832e-05
20 dpi	AT3G26830	154.649	1.36725	0.269719	5.06915	3.99586e-07	2.1033e-05
20 dpi	ATCG00800	1388.08	-0.860057	0.170104	-5.05606	4.28007e-07	2.23758e-05
20 dpi	AT4G25000	43.8867	2.07005	0.409971	5.04926	4.43527e-07	2.30304e-05
20 dpi	AT1G32080	196.478	-1.37854	0.273466	-5.04099	4.6314e-07	2.38875e-05
20 dpi	AT5G62220	99.3645	-1.64174	0.326031	-5.03554	4.76505e-07	2.44129e-05
20 dpi	AT2G02930	111.619	1.50754	0.30035	5.01927	5.18674e-07	2.63974e-05
20 dpi	AT1G23390	838.902	0.901349	0.179695	5.01599	5.27613e-07	2.66757e-05
20 dpi	AT1G20010	789.541	-0.943356	0.188355	-5.0084	5.48831e-07	2.75671e-05
20 dpi	AT1G42970	736.676	-1.01015	0.202098	-4.99831	5.78348e-07	2.88611e-05
20 dpi	AT1G33960	76.3859	1.67785	0.335933	4.9946	5.89593e-07	2.92324e-05
20 dpi	AT1G12090	2573.68	-0.940663	0.188462	-4.99126	5.99855e-07	2.93623e-05
20 dpi	AT3G15190	364.672	-1.08447	0.217269	-4.99137	5.99532e-07	2.93623e-05
20 dpi	AT2G39010	638.116	-0.954538	0.191549	-4.98325	6.25257e-07	3.0412e-05
20 dpi	AT3G04790	534.668	-1.06785	0.214698	-4.97371	6.56846e-07	3.17475e-05
20 dpi	AT1G79040	2949.11	-0.846636	0.170737	-4.95873	7.09573e-07	3.40817e-05
20 dpi	AT1G29670	450.245	-1.04434	0.21071	-4.9563	7.18501e-07	3.42961e-05
20 dpi	AT5G08050	125.092	-1.48586	0.299986	-4.95308	7.30465e-07	3.4652e-05
20 dpi	AT5G25610	1391.35	-0.91364	0.184564	-4.95025	7.41164e-07	3.49438e-05
20 dpi	AT3G02570	148.107	-1.3727	0.27795	-4.93865	7.86645e-07	3.6862e-05
20 dpi	AT1G45145	150.243	1.39272	0.282205	4.93512	8.0102e-07	3.71332e-05
20 dpi	AT1G05850	1434.42	-0.852298	0.17271	-4.93486	8.02096e-07	3.71332e-05
20 dpi	AT3G12780	1803.35	-0.97223	0.197533	-4.92185	8.57289e-07	3.94507e-05
20 dpi	AT1G29395	134.641	-1.41244	0.288225	-4.90048	9.56009e-07	4.37317e-05
20 dpi	AT3G55800	330.209	-1.13012	0.230863	-4.89519	9.82108e-07	4.46598e-05
20 dpi	AT4G24690	1102.31	0.892114	0.182328	4.89292	9.93532e-07	4.47796e-05
20 dpi	AT3G27830	942.561	-1.03224	0.21099	-4.89235	9.96397e-07	4.47796e-05
20 dpi	AT5G08280	497.99	-1.11477	0.228316	-4.88257	1.04713e-06	4.67861e-05
20 dpi	ATCG00440	401.739	-1.08076	0.221966	-4.86905	1.12137e-06	4.98134e-05
20 dpi	AT3G52380	283.797	-1.22855	0.252459	-4.86635	1.1368e-06	5.02087e-05
20 dpi	AT1G74670	193.101	-1.2894	0.265106	-4.86373	1.15194e-06	5.04748e-05
20 dpi	AT2G34620	99.0504	-1.58119	0.325145	-4.86304	1.15596e-06	5.04748e-05
20 dpi	AT2G47800	227.207	1.18505	0.243747	4.8618	1.16322e-06	5.05048e-05
20 dpi	AT3G16000	485.489	-1.00651	0.207104	-4.85989	1.1745e-06	5.07079e-05
20 dpi	AT4G01950	118.621	-1.78132	0.368188	-4.83808	1.31097e-06	5.62836e-05
20 dpi	AT3G50820	1892.66	-0.932708	0.192997	-4.83276	1.34655e-06	5.74903e-05
20 dpi	AT3G49120	1302.45	0.857109	0.17775	4.82198	1.42137e-06	6.03493e-05
20 dpi	AT3G14210	2923.73	-0.901845	0.187191	-4.81779	1.45159e-06	6.1294e-05
20 dpi	AT1G15670	117.688	1.54343	0.320479	4.81602	1.46453e-06	6.15022e-05
20 dpi	AT5G39610	31.3535	2.14576	0.445767	4.81365	1.48199e-06	6.18973e-05
20 dpi	AT1G20190	99.2284	-1.53207	0.318464	-4.8108	1.50325e-06	6.24458e-05
20 dpi	AT2G06520	4807.33	-0.847707	0.17653	-4.80205	1.57052e-06	6.48897e-05
20 dpi	AT4G20360	2743.33	-0.856891	0.17904	-4.78602	1.70118e-06	6.99122e-05
20 dpi	AT2G37220	1302.74	-0.931746	0.195952	-4.75498	1.98465e-06	8.11278e-05
20 dpi	AT4G04500	45.9102	1.91976	0.404067	4.7511	2.0231e-06	8.22621e-05
20 dpi	AT1G64660	76.8664	1.66672	0.352213	4.73213	2.2218e-06	8.98658e-05
20 dpi	AT3G26220	145.466	1.38594	0.293459	4.72279	2.3263e-06	9.36003e-05
20 dpi	AT1G30720	82.3903	1.58473	0.33614	4.71449	2.42322e-06	9.6992e-05
20 dpi	AT1G23870	127.604	1.39407	0.295899	4.71129	2.4615e-06	9.75085e-05
20 dpi	AT4G12800	7494.22	-0.841946	0.178706	-4.71135	2.46086e-06	9.75085e-05
20 dpi	AT4G13840	486.494	-0.991178	0.21084	-4.7011	2.58768e-06	0.000101981
20 dpi	ATMG00060	82.5757	1.62582	0.34603	4.69849	2.62093e-06	0.000102764
20 dpi	AT3G52430	281.743	1.05937	0.225637	4.69502	2.66586e-06	0.00010295
20 dpi	AT3G21055	2943.97	-0.91509	0.19488	-4.69567	2.65739e-06	0.00010295
20 dpi	ATCG01010	419.864	-1.00338	0.213649	-4.69638	2.64813e-06	0.00010295
20 dpi	ATCG00390	382.241	-0.996987	0.212554	-4.69051	2.72528e-06	0.000104719
20 dpi	AT5G13510	452.979	-1.01422	0.216308	-4.68881	2.74803e-06	0.000105068
20 dpi	ATMG00090	210.586	1.17957	0.252663	4.66853	3.03357e-06	0.000115411
20 dpi	AT1G14345	138.382	-1.37758	0.29531	-4.66487	3.08814e-06	0.000116908
20 dpi	AT1G73260	72.0936	1.90815	0.410918	4.64363	3.42336e-06	0.000128334
20 dpi	AT5G63780	126.098	-1.44494	0.311159	-4.64374	3.42165e-06	0.000128334
20 dpi	AT5G16000	35.3417	-2.07512	0.448436	-4.62747	3.70158e-06	0.00013809
20 dpi	AT3G02730	296.591	-1.14921	0.248434	-4.62582	3.73112e-06	0.00013852
20 dpi	AT3G50685	165.582	-1.23634	0.26735	-4.62444	3.7561e-06	0.000138777
20 dpi	AT5G67420	439.221	0.92711	0.201754	4.59525	4.32233e-06	0.000158934
20 dpi	AT1G19960	195.728	-1.16893	0.254882	-4.58619	4.51418e-06	0.000164482
20 dpi	AT3G49670	184.287	-1.20671	0.263123	-4.5861	4.51602e-06	0.000164482
20 dpi	AT5G64110	42.7774	1.99553	0.435279	4.58448	4.55113e-06	0.000164978
20 dpi	AT3G05690	37.613	1.97715	0.43184	4.57843	4.68485e-06	0.000169028
20 dpi	AT3G29030	105.906	-1.42072	0.31051	-4.57544	4.75221e-06	0.000170658
20 dpi	AT2G29120	181.509	1.20203	0.26281	4.57376	4.79052e-06	0.000171233
20 dpi	AT2G05070	2322.5	-0.776458	0.169801	-4.57275	4.81364e-06	0.000171263
20 dpi	AT5G42830	117.476	1.374	0.300822	4.56749	4.93588e-06	0.000174803
20 dpi	AT4G39800	128.234	-1.4034	0.308473	-4.5495	5.37733e-06	0.000189563
20 dpi	AT1G43910	47.2686	1.78394	0.393234	4.5366	5.71696e-06	0.000200616
20 dpi	AT3G23810	599.107	-0.867993	0.191387	-4.53526	5.75319e-06	0.000200969
20 dpi	AT1G30730	46.3023	1.7814	0.393596	4.52595	6.01237e-06	0.000209073
20 dpi	AT4G15610	48.8808	2.01158	0.445262	4.51773	6.2505e-06	0.000215404
20 dpi	AT1G73655	246.637	-1.11274	0.24627	-4.51839	6.23128e-06	0.000215404
20 dpi	AT3G25020	244.545	1.07082	0.237693	4.50506	6.6353e-06	0.000227644
20 dpi	AT3G56910	323.624	-1.05035	0.233341	-4.50135	6.75229e-06	0.000230628
20 dpi	AT2G28900	152.005	-1.32301	0.2942	-4.49696	6.89304e-06	0.000233908
20 dpi	AT3G23450	134.905	-1.34107	0.298249	-4.49647	6.90918e-06	0.000233908
20 dpi	AT4G17600	192.632	-1.18114	0.262885	-4.49297	7.02369e-06	0.000236742
20 dpi	AT1G70290	575.579	0.99974	0.223174	4.47965	7.47657e-06	0.000250906
20 dpi	AT1G21240	139.798	1.27918	0.286137	4.47052	7.80286e-06	0.000260717
20 dpi	AT3G02550	65.9391	1.61701	0.363005	4.45453	8.4078e-06	0.000279714
20 dpi	AT1G04800	146.159	-1.24368	0.279742	-4.44581	8.75616e-06	0.000290048
20 dpi	ATCG00430	1191.33	-0.854067	0.192528	-4.43607	9.16162e-06	0.000302176
20 dpi	AT3G12610	306.477	-0.990134	0.223642	-4.42732	9.54091e-06	0.000313342
20 dpi	AT2G37040	225.92	1.12088	0.254526	4.40381	1.06366e-05	0.000347839
20 dpi	AT5G08410	259.637	-1.02253	0.232437	-4.39915	1.08675e-05	0.000353885
20 dpi	AT1G11260	1076.99	0.772614	0.175882	4.3928	1.11899e-05	0.000362844
20 dpi	AT2G20670	275.51	1.30171	0.296395	4.39183	1.12402e-05	0.000362946
20 dpi	AT3G45970	60.9511	-1.76086	0.401365	-4.38718	1.14829e-05	0.000369232
20 dpi	AT5G43750	67.0482	-1.6074	0.36652	-4.38557	1.15685e-05	0.000370431
20 dpi	AT1G54500	300.268	-1.04883	0.239243	-4.38393	1.16555e-05	0.00037167
20 dpi	AT3G28510	223.798	1.22967	0.280915	4.37736	1.20125e-05	0.000381472
20 dpi	AT1G65010	380.785	-0.976334	0.223205	-4.37415	1.21905e-05	0.00038553
20 dpi	AT1G54780	630.096	-0.889041	0.203511	-4.36852	1.2509e-05	0.000393984
20 dpi	AT3G59780	295.739	-1.02466	0.234641	-4.36691	1.26019e-05	0.000395287
20 dpi	AT1G79850	609.728	-0.929772	0.213253	-4.35995	1.30089e-05	0.000406397
20 dpi	AT1G29920	14355.6	0.711959	0.163521	4.35392	1.33725e-05	0.000416062
20 dpi	AT5G49360	737.7	0.934777	0.215235	4.34304	1.40523e-05	0.000435451
20 dpi	AT4G18480	672.383	-0.880581	0.202802	-4.34207	1.41144e-05	0.00043562
20 dpi	AT5G22570	86.4519	1.52728	0.352365	4.33437	1.46176e-05	0.000449345
20 dpi	AT5G19120	518.348	1.04691	0.241687	4.33171	1.47959e-05	0.000453014
20 dpi	AT5G26340	577.653	0.850877	0.196584	4.32832	1.50252e-05	0.00045821
20 dpi	AT3G52960	430.684	-0.888828	0.206461	-4.30506	1.66939e-05	0.000506252
20 dpi	AT5G40950	429.584	-0.934109	0.217005	-4.30455	1.67323e-05	0.000506252
20 dpi	AT5G01590	202.003	-1.09476	0.254564	-4.30051	1.70405e-05	0.000513553
20 dpi	AT1G52190	445.121	-0.964798	0.224489	-4.29776	1.7253e-05	0.000517928
20 dpi	AT3G04550	566.857	-0.882087	0.205382	-4.29485	1.74812e-05	0.000522736
20 dpi	AT3G54210	669.561	-0.918365	0.213922	-4.29299	1.76281e-05	0.000525086
20 dpi	AT4G02530	152.122	-1.18659	0.276619	-4.28962	1.78981e-05	0.000531069
20 dpi	AT3G22160	64.8449	1.62622	0.379245	4.28806	1.80243e-05	0.000532755
20 dpi	AT3G16240	1258.81	-0.768887	0.179622	-4.28059	1.86395e-05	0.000548831
20 dpi	AT1G64510	537.581	-0.848287	0.198399	-4.27565	1.90577e-05	0.000559
20 dpi	AT3G19930	339.666	0.955929	0.223752	4.27226	1.935e-05	0.000565416
20 dpi	AT2G30950	1395.75	-0.761689	0.17851	-4.26693	1.98178e-05	0.000576892
20 dpi	AT1G78370	404.108	-0.999251	0.234274	-4.2653	1.99633e-05	0.000578934
20 dpi	AT5G38250	39.0413	1.82935	0.429006	4.26416	2.00657e-05	0.000579717
20 dpi	AT3G28180	439.35	-0.886435	0.209069	-4.23991	2.23605e-05	0.000643598
20 dpi	AT1G13260	511.706	0.940748	0.222502	4.22805	2.35722e-05	0.000673428
20 dpi	AT4G16563	43.9904	-1.75417	0.414835	-4.22859	2.35156e-05	0.000673428
20 dpi	AT5G53110	34.4044	1.84447	0.437534	4.21561	2.49101e-05	0.000706963
20 dpi	AT4G05070	423.543	0.924798	0.219513	4.21295	2.5206e-05	0.000706963
20 dpi	AT1G05190	549.136	-0.89528	0.212487	-4.21335	2.51613e-05	0.000706963
20 dpi	AT1G32990	321.703	-1.02199	0.242559	-4.21337	2.51585e-05	0.000706963
20 dpi	AT1G09340	191.393	-1.089	0.258379	-4.21473	2.50073e-05	0.000706963
20 dpi	AT2G33770	345.479	0.988125	0.234749	4.20927	2.56193e-05	0.000708216
20 dpi	AT4G10340	5675.96	-0.702977	0.167003	-4.20936	2.56099e-05	0.000708216
20 dpi	AT2G43030	884.854	-0.882873	0.209708	-4.21001	2.55358e-05	0.000708216
20 dpi	AT5G17870	289.583	-0.977448	0.232081	-4.21167	2.53488e-05	0.000708216
20 dpi	AT5G61590	511.105	0.861131	0.205169	4.19718	2.70261e-05	0.000744429
20 dpi	AT3G61470	6052.8	-0.700666	0.167198	-4.19065	2.78162e-05	0.000763456
20 dpi	AT4G02970	187.428	1.09679	0.262232	4.1825	2.88321e-05	0.000788523
20 dpi	AT4G12490	127.243	1.46267	0.349927	4.17992	2.91606e-05	0.000794678
20 dpi	AT4G35750	370.514	0.913704	0.218817	4.17565	2.97133e-05	0.00080688
20 dpi	AT5G25460	714.364	-0.772448	0.185074	-4.17372	2.9967e-05	0.000810903
20 dpi	AT1G19610	20.0218	2.05553	0.492598	4.17285	3.00818e-05	0.000811154
20 dpi	AT3G07350	86.017	1.53175	0.367637	4.16648	3.09337e-05	0.000831207
20 dpi	ATMG00160	82.2303	1.39861	0.336283	4.15903	3.19601e-05	0.00085543
20 dpi	ATMG00640	104.646	1.34058	0.322383	4.15833	3.20578e-05	0.00085543
20 dpi	AT5G65220	623.874	-0.837095	0.202057	-4.14286	3.43e-05	0.000912096
20 dpi	AT1G24170	133.309	-1.1929	0.288545	-4.1342	3.562e-05	0.000943931
20 dpi	AT4G17340	173.614	-1.09649	0.265439	-4.13086	3.61413e-05	0.000954454
20 dpi	AT5G23120	177.195	-1.08708	0.264571	-4.10884	3.97652e-05	0.00104656
20 dpi	AT1G21520	120.33	1.21966	0.296942	4.1074	4.00141e-05	0.00104952
20 dpi	AT2G42220	93.2609	-1.33635	0.325787	-4.10192	4.09742e-05	0.00107104
20 dpi	ATMG00070	89.3242	1.35937	0.331493	4.10075	4.11821e-05	0.00107283
20 dpi	AT5G40720	103.762	1.26708	0.309139	4.09875	4.15388e-05	0.00107847
20 dpi	AT2G30750	68.0093	1.61343	0.394685	4.08788	4.35324e-05	0.00112317
20 dpi	AT1G76080	410.967	-0.894412	0.218802	-4.08777	4.35531e-05	0.00112317
20 dpi	AT1G10140	67.7098	1.44262	0.355012	4.06357	4.83273e-05	0.00123971
20 dpi	AT4G39830	96.8683	1.30549	0.321292	4.06325	4.83945e-05	0.00123971
20 dpi	AT4G16260	62.7029	1.56582	0.38575	4.05915	4.92513e-05	0.00125746
20 dpi	AT4G21120	48.5292	1.60338	0.39511	4.05805	4.94852e-05	0.00125925
20 dpi	AT1G03600	849.954	-0.77231	0.190963	-4.04429	5.24823e-05	0.00133111
20 dpi	AT2G30550	36.0572	1.71768	0.424864	4.04288	5.27981e-05	0.00133471
20 dpi	AT1G69850	174.438	1.03414	0.256099	4.03804	5.38992e-05	0.00135808
20 dpi	AT5G56550	51.1542	1.56267	0.387208	4.03575	5.44292e-05	0.00136696
20 dpi	AT5G53500	74.8098	-1.43279	0.355551	-4.02976	5.58349e-05	0.00139769
20 dpi	AT4G25480	22.7607	-1.95687	0.487917	-4.01066	6.05485e-05	0.00151076
20 dpi	AT4G00360	785.742	-0.80889	0.20196	-4.0052	6.19652e-05	0.00153614
20 dpi	ATCG00420	756.184	-0.866559	0.216332	-4.00569	6.18359e-05	0.00153614
20 dpi	AT1G10760	376.512	-0.86608	0.2164	-4.00222	6.27502e-05	0.0015506
20 dpi	AT5G25350	264.686	0.953776	0.23854	3.99839	6.37755e-05	0.00157088
20 dpi	AT5G14910	216.884	-1.01899	0.255091	-3.99462	6.4798e-05	0.00159097
20 dpi	AT1G51090	26.6415	-1.86107	0.466055	-3.99324	6.51763e-05	0.00159516
20 dpi	ATCG00770	972.668	-0.703705	0.176421	-3.98877	6.64157e-05	0.00162033
20 dpi	AT4G23310	63.3033	1.54365	0.38715	3.98723	6.68506e-05	0.00162578
20 dpi	AT2G42360	39.3149	1.6828	0.422216	3.98564	6.72974e-05	0.00162635
20 dpi	AT1G78820	171.617	-1.07224	0.269013	-3.98582	6.7248e-05	0.00162635
20 dpi	AT4G27520	490.224	-0.798905	0.200717	-3.98026	6.88402e-05	0.00165842
20 dpi	AT3G23400	260.375	-0.928918	0.233771	-3.97362	7.07889e-05	0.00170004
20 dpi	AT4G32260	1922.79	-0.753297	0.189712	-3.97074	7.16501e-05	0.00171536
20 dpi	AT1G70820	265.201	-0.947414	0.239206	-3.96067	7.47406e-05	0.00178379
20 dpi	AT3G07470	193.679	-1.00005	0.252989	-3.95294	7.71972e-05	0.00183555
20 dpi	AT1G74730	236.776	-1.01366	0.256469	-3.95235	7.73867e-05	0.00183555
20 dpi	AT3G57460	38.0435	1.64273	0.415763	3.95112	7.77877e-05	0.00183938
20 dpi	AT5G16370	170.668	1.03963	0.26329	3.9486	7.86088e-05	0.00185309
20 dpi	AT1G65500	30.8368	1.7367	0.440501	3.94257	8.06145e-05	0.00189456
20 dpi	AT2G40490	272.833	-0.967864	0.245999	-3.93443	8.33944e-05	0.00195392
20 dpi	AT2G43570	612.62	1.65595	0.421886	3.92513	8.66846e-05	0.00202484
20 dpi	AT5G13080	20.3439	1.88646	0.480751	3.92398	8.70975e-05	0.00202599
20 dpi	AT1G76590	124.776	1.16963	0.298107	3.92353	8.72611e-05	0.00202599
20 dpi	AT1G03680	631.467	-0.787792	0.201138	-3.91668	8.97764e-05	0.00207811
20 dpi	AT4G08850	117.252	1.16157	0.297063	3.91017	9.22302e-05	0.00212499
20 dpi	AT3G29320	575.964	-0.823771	0.210691	-3.90985	9.23546e-05	0.00212499
20 dpi	AT5G18660	196.798	-1.04646	0.267778	-3.90794	9.3088e-05	0.00213547
20 dpi	AT4G13820	34.6352	1.68523	0.432126	3.89987	9.62459e-05	0.00218951
20 dpi	AT1G54010	80.0583	1.38363	0.354801	3.89973	9.62987e-05	0.00218951
20 dpi	AT3G22440	742.637	0.727291	0.186441	3.90091	9.58303e-05	0.00218951
20 dpi	AT3G18050	421.452	-0.838623	0.215317	-3.89483	9.82692e-05	0.00222773
20 dpi	AT5G44340	1367.28	-0.665436	0.171139	-3.88829	0.000100954	0.00228186
20 dpi	AT3G45860	585.747	0.78925	0.203054	3.8869	0.000101531	0.00228818
20 dpi	AT1G68570	107.401	1.21719	0.313569	3.88174	0.000103713	0.00233052
20 dpi	AT1G66960	39.1174	1.64245	0.423545	3.87786	0.000105377	0.002361
20 dpi	AT1G78380	522.387	-0.768634	0.198297	-3.87617	0.000106114	0.00236773
20 dpi	AT2G20890	453.703	-0.828923	0.213874	-3.87576	0.000106294	0.00236773
20 dpi	AT3G20250	187.822	1.0364	0.267829	3.86964	0.000108994	0.00242087
20 dpi	AT3G26520	4126.42	-0.612126	0.158371	-3.86514	0.000111024	0.00245885
20 dpi	AT4G36390	169.715	-1.01031	0.261862	-3.85818	0.000114235	0.0025227
20 dpi	AT3G14310	1559.31	-0.652943	0.169356	-3.85544	0.000115522	0.0025438
20 dpi	AT4G28780	85.3026	-1.3495	0.35015	-3.85407	0.000116168	0.00255072
20 dpi	AT3G18890	130.882	-1.25683	0.326261	-3.85224	0.000117043	0.00256261
20 dpi	AT1G34420	95.2124	1.2128	0.315983	3.8382	0.00012394	0.00270592
20 dpi	AT1G15980	139.131	-1.08129	0.281777	-3.83739	0.000124349	0.00270714
20 dpi	AT1G25550	281.64	0.862034	0.224856	3.83371	0.000126223	0.00274018
20 dpi	AT5G62360	111.594	-1.15928	0.302688	-3.82995	0.00012817	0.00277462
20 dpi	AT2G37660	350.377	-0.89477	0.233804	-3.827	0.000129712	0.0028001
20 dpi	AT1G69830	423.547	-0.790134	0.207478	-3.80828	0.000139937	0.00301237
20 dpi	AT2G19810	175.439	1.03738	0.272596	3.80556	0.000141481	0.00303711
20 dpi	AT2G01140	371.643	0.819944	0.215689	3.80151	0.00014382	0.0030787
20 dpi	AT4G01310	312.449	-0.859678	0.226201	-3.80051	0.0001444	0.00308253
20 dpi	AT1G23840	81.8969	1.23666	0.325522	3.79901	0.000145273	0.00308405
20 dpi	AT3G11700	370.332	-0.86162	0.226785	-3.79928	0.000145117	0.00308405
20 dpi	AT3G15360	796.056	-0.735657	0.19407	-3.79069	0.000150231	0.00318052
20 dpi	AT4G23230	59.0931	1.40169	0.370132	3.787	0.000152479	0.00321924
20 dpi	AT5G44020	634.68	-0.806896	0.213582	-3.77791	0.000158148	0.00332978
20 dpi	AT4G04490	62.7617	1.39312	0.36907	3.77467	0.00016022	0.00335501
20 dpi	AT1G48350	301.779	-0.861705	0.228262	-3.77507	0.000159965	0.00335501
20 dpi	AT5G44572	20.6423	1.79495	0.475679	3.77344	0.000161012	0.00336243
20 dpi	AT2G16280	363.173	-0.874778	0.232146	-3.76822	0.000164415	0.0034242
20 dpi	AT3G63010	34.7335	1.61014	0.427592	3.7656	0.000166148	0.00345093
20 dpi	AT5G56870	53.1334	1.53083	0.406715	3.76389	0.000167288	0.00346526
20 dpi	AT3G11010	734.963	0.844761	0.225138	3.7522	0.000175292	0.00362129
20 dpi	AT3G11630	376.576	-0.901391	0.240322	-3.75076	0.000176297	0.00363229
20 dpi	AT1G52890	40.3573	1.57911	0.421186	3.7492	0.000177399	0.00364521
20 dpi	AT4G16190	1658.03	0.712254	0.190287	3.74306	0.000181796	0.00372561
20 dpi	AT1G30360	1121.75	-0.677896	0.181149	-3.7422	0.000182417	0.0037284
20 dpi	ATMG00660	44.0339	1.5011	0.401373	3.7399	0.000184095	0.0037527
20 dpi	AT5G49910	422.125	-0.827081	0.221273	-3.73782	0.00018562	0.00377378
20 dpi	AT2G18328	67.2166	-1.35595	0.362952	-3.73589	0.000187053	0.00379287
20 dpi	AT1G03130	2248.8	-0.672311	0.18031	-3.72864	0.000192518	0.0038832
20 dpi	AT3G62410	824.358	-0.779171	0.208937	-3.72921	0.000192083	0.0038832
20 dpi	AT1G13245	88.5353	1.23245	0.331756	3.71493	0.00020326	0.00408323
20 dpi	AT5G42650	649.375	-0.715255	0.192585	-3.71398	0.000204029	0.00408323
20 dpi	AT4G24770	1041.71	-0.736191	0.19822	-3.71402	0.000203996	0.00408323
20 dpi	AT3G25920	458.411	-0.840955	0.226501	-3.71281	0.00020497	0.00409142
20 dpi	AT5G44260	64.0164	1.34032	0.361755	3.70506	0.00021134	0.00420763
20 dpi	AT5G55220	60.4973	-1.37562	0.372167	-3.69625	0.000218809	0.00434508
20 dpi	AT3G50470	53.1994	1.40081	0.379146	3.69465	0.000220192	0.00436128
20 dpi	AT3G48720	170.763	-0.997721	0.270229	-3.69213	0.000222384	0.00439338
20 dpi	AT5G08240	75.015	1.30212	0.352973	3.68901	0.000225125	0.00443611
20 dpi	AT2G33800	776.059	-0.684442	0.185881	-3.68215	0.000231272	0.00454558
20 dpi	AT2G29460	33.4804	1.57107	0.427316	3.67661	0.000236356	0.00462187
20 dpi	AT5G63160	127.251	1.2474	0.339232	3.67714	0.000235859	0.00462187
20 dpi	AT5G28750	116.205	-1.14037	0.310422	-3.6736	0.000239157	0.00466477
20 dpi	ATMG00080	70.4833	1.25956	0.343589	3.66588	0.000246493	0.00479122
20 dpi	AT1G14890	120.788	1.11199	0.303368	3.66547	0.000246887	0.00479122
20 dpi	AT2G14610	1737.91	1.38811	0.37889	3.66361	0.000248685	0.00481396
20 dpi	ATCG00810	699.697	-0.684756	0.187592	-3.65024	0.000261997	0.00505891
20 dpi	AT5G09870	265.859	-0.865818	0.237372	-3.64752	0.000264784	0.00509991
20 dpi	AT2G45220	120.34	1.2571	0.345255	3.64107	0.000271506	0.00521631
20 dpi	AT3G47800	522.831	0.708024	0.19457	3.63891	0.000273792	0.00524711
20 dpi	AT4G05631	83.2591	1.19657	0.329292	3.63375	0.000279331	0.00532833
20 dpi	AT1G70890	141.54	-1.01934	0.280576	-3.63303	0.00028011	0.00532833
20 dpi	AT5G12940	96.7749	-1.2039	0.331342	-3.63342	0.000279693	0.00532833
20 dpi	AT1G74070	65.157	-1.31087	0.360889	-3.63232	0.00028088	0.00532978
20 dpi	AT5G06390	171.277	-0.945646	0.260465	-3.6306	0.00028276	0.00534323
20 dpi	AT2G22170	75.1902	-1.23927	0.341358	-3.6304	0.000282979	0.00534323
20 dpi	AT4G23400	395.498	-0.778061	0.21447	-3.62783	0.000285816	0.00538357
20 dpi	AT2G35370	148.082	-1.00165	0.276268	-3.62564	0.000288245	0.00541604
20 dpi	AT1G64390	201.439	-0.912185	0.251963	-3.62031	0.000294252	0.00551542
20 dpi	AT4G04510	19.8098	1.73233	0.478987	3.61665	0.000298442	0.00558036
20 dpi	AT1G21500	345.903	-0.843183	0.233223	-3.61536	0.000299935	0.00559466
20 dpi	AT5G02890	52.0445	-1.41313	0.39161	-3.60852	0.000307948	0.00573023
20 dpi	AT1G51760	146.068	0.975954	0.270633	3.6062	0.000310719	0.00576782
20 dpi	AT5G51550	360.272	-0.776374	0.215767	-3.5982	0.000320426	0.00593368
20 dpi	AT5G58250	269.918	-0.90934	0.252892	-3.59576	0.000323442	0.00597512
20 dpi	AT4G02630	64.0173	-1.31976	0.368158	-3.58477	0.000337373	0.00621753
20 dpi	AT2G47000	56.4399	1.328	0.371148	3.57808	0.00034613	0.00636365
20 dpi	AT4G03520	271.715	-0.889851	0.249289	-3.56956	0.000357584	0.00655856
20 dpi	AT4G12310	38.5696	-1.54258	0.432383	-3.56761	0.000360251	0.00659173
20 dpi	AT1G74970	495.652	-0.734112	0.205928	-3.56489	0.000364002	0.00664456
20 dpi	AT1G62300	71.9413	1.22509	0.343937	3.56195	0.000368112	0.00670365
20 dpi	AT1G77490	58.5776	-1.3253	0.37226	-3.56015	0.000370649	0.0067339
20 dpi	AT2G18660	104.086	1.08818	0.30574	3.55916	0.00037205	0.0067434
20 dpi	AT5G05600	106.086	1.08243	0.305395	3.54436	0.000393567	0.00711661
20 dpi	AT3G06980	138.721	-1.02179	0.289252	-3.53254	0.000411595	0.00742514
20 dpi	AT3G50770	61.9241	1.26803	0.359969	3.5226	0.00042734	0.00769113
20 dpi	AT1G14870	27.2747	1.58968	0.452297	3.51468	0.000440285	0.00784069
20 dpi	AT2G43540	72.4004	1.18838	0.338084	3.51505	0.000439674	0.00784069
20 dpi	AT3G63380	106.865	1.11671	0.317794	3.51393	0.00044153	0.00784069
20 dpi	AT2G47590	343.551	-0.787852	0.224187	-3.51426	0.000440975	0.00784069
20 dpi	AT1G04680	198.563	-0.88746	0.252565	-3.51378	0.000441772	0.00784069
20 dpi	AT2G03550	122.396	-1.11372	0.316808	-3.51543	0.000439045	0.00784069
20 dpi	AT5G39050	130.287	1.04361	0.297526	3.50763	0.000452111	0.0080057
20 dpi	AT3G23120	204.253	0.922505	0.263167	3.50539	0.000455931	0.00805478
20 dpi	AT2G39030	72.4557	1.28061	0.366114	3.49784	0.000469039	0.00826734
20 dpi	ATCG01050	502.507	0.732706	0.209874	3.49117	0.000480909	0.00843971
20 dpi	AT5G48385	401.807	0.731849	0.209632	3.49111	0.000481014	0.00843971
20 dpi	AT5G01530	9268.57	-0.581623	0.167078	-3.48114	0.000499291	0.00874043
20 dpi	ATCG00720	1388.19	0.673401	0.193934	3.47232	0.000515981	0.00901208
20 dpi	AT3G47480	111.65	1.12092	0.322956	3.4708	0.000518907	0.00904263
20 dpi	AT1G08050	78.3627	1.14107	0.329143	3.46679	0.000526713	0.00914868
20 dpi	AT1G71040	265.318	0.851642	0.245724	3.46585	0.000528564	0.00914868
20 dpi	AT4G33220	275.2	-0.811041	0.233982	-3.46625	0.000527775	0.00914868
20 dpi	AT4G17245	98.6005	1.07266	0.309634	3.46427	0.000531669	0.00918175
20 dpi	AT3G19680	200.682	-0.872941	0.252148	-3.46202	0.000536147	0.00922927
20 dpi	AT4G04840	36.2958	-1.50195	0.43388	-3.46168	0.000536823	0.00922927
20 dpi	AT2G02220	166.666	0.900195	0.26017	3.46003	0.000540112	0.00924838
20 dpi	AT5G64740	626.238	-0.653686	0.188964	-3.45932	0.000541545	0.00924838
20 dpi	AT5G67070	162.055	-0.926622	0.267849	-3.45949	0.00054119	0.00924838
20 dpi	AT5G12950	228.069	-0.854493	0.247336	-3.45479	0.000550729	0.00938438
20 dpi	AT1G24530	61.1906	1.25669	0.364154	3.45097	0.00055857	0.00949693
20 dpi	AT5G03760	68.7914	-1.22864	0.35611	-3.45018	0.000560216	0.00950389
20 dpi	AT4G34950	1108.58	-0.771794	0.223761	-3.44919	0.000562268	0.00951768
20 dpi	AT2G06950	163.512	0.905809	0.263009	3.44402	0.000573132	0.00968027
20 dpi	AT2G40940	172.84	0.903682	0.262465	3.44305	0.000575192	0.00969375
20 dpi	AT1G10960	359.367	-0.829023	0.241061	-3.43905	0.000583751	0.00979503
20 dpi	AT1G66350	65.3286	-1.23052	0.35778	-3.43931	0.00058319	0.00979503
20 dpi	AT2G43150	328.443	0.834175	0.242619	3.4382	0.000585586	0.00980441
20 dpi	AT5G65630	345.661	-0.736095	0.214193	-3.4366	0.000589068	0.00984128
20 dpi	AT5G01900	23.3635	1.62698	0.473966	3.43269	0.000597622	0.00994096
20 dpi	AT5G07020	230.89	-0.87366	0.25449	-3.43298	0.000596976	0.00994096
20 dpi	AT5G08330	323.065	-0.820439	0.239139	-3.4308	0.000601804	0.00998891
20 dpi	AT5G42130	86.5054	-1.14218	0.333439	-3.42546	0.000613761	0.0101654
20 dpi	AT1G34000	163.721	-0.964864	0.281743	-3.42462	0.000615663	0.010175
20 dpi	AT4G34720	237.208	-0.818957	0.239357	-3.42149	0.000622788	0.010249
20 dpi	AT5G14970	144.685	-0.941118	0.275061	-3.42148	0.000622808	0.010249
20 dpi	AT2G32560	68.2616	-1.20442	0.352287	-3.41887	0.000628821	0.0103258
20 dpi	AT5G52760	94.3652	1.08274	0.316846	3.41724	0.000632592	0.0103656
20 dpi	AT3G02040	27.2526	1.53965	0.450812	3.41529	0.000637143	0.010418
20 dpi	AT3G15536	34.4262	1.43921	0.422058	3.40999	0.000649655	0.0104999
20 dpi	AT1G20390	35.0426	1.43679	0.421383	3.4097	0.000650352	0.0104999
20 dpi	AT5G24160	48.735	1.37477	0.403188	3.40974	0.000650247	0.0104999
20 dpi	ATMG00650	91.4874	1.16725	0.342109	3.41191	0.000645083	0.0104999
20 dpi	AT3G59940	712.723	0.65346	0.191487	3.41255	0.000643589	0.0104999
20 dpi	AT4G17560	150.01	-1.01204	0.296723	-3.41071	0.000647928	0.0104999
20 dpi	AT2G28790	127.752	1.13191	0.33208	3.40853	0.000653137	0.0105011
20 dpi	AT3G59980	64.3394	-1.24303	0.364683	-3.40852	0.00065316	0.0105011
20 dpi	AT5G35970	242.514	-0.865602	0.254253	-3.40449	0.000662884	0.0106225
20 dpi	AT1G07720	164.355	-0.905446	0.265976	-3.40425	0.000663471	0.0106225
20 dpi	AT2G21860	82.4634	-1.12265	0.329856	-3.40346	0.000665391	0.010631
20 dpi	AT2G22795	263.51	-0.813978	0.239513	-3.39847	0.000677649	0.0108044
20 dpi	AT2G41410	529.196	0.711753	0.209623	3.3954	0.000685296	0.0109037
20 dpi	AT4G18250	152.529	0.932393	0.274682	3.39444	0.000687687	0.0109192
20 dpi	AT4G13340	680.021	-0.68891	0.20315	-3.39114	0.000696031	0.0110289
20 dpi	AT1G50900	112.325	-1.03505	0.305754	-3.38525	0.000711128	0.0112449
20 dpi	AT5G36220	73.9393	1.14805	0.33923	3.38427	0.000713685	0.0112622
20 dpi	AT4G01870	87.3351	1.11821	0.330691	3.38144	0.000721071	0.0113554
20 dpi	AT4G37870	334.971	0.82219	0.243519	3.37629	0.000734702	0.0115275
20 dpi	AT5G54380	243.252	-0.827517	0.245105	-3.37618	0.000735002	0.0115275
20 dpi	AT5G46580	240.453	-0.86218	0.255726	-3.3715	0.000747596	0.0116774
20 dpi	AT2G17230	208.43	-0.868235	0.257503	-3.37174	0.000746943	0.0116774
20 dpi	AT3G26500	71.0141	1.16884	0.346936	3.36903	0.000754328	0.0117586
20 dpi	AT5G45680	51.6174	-1.33506	0.396503	-3.36708	0.000759681	0.0118181
20 dpi	AT5G02760	53.2218	-1.33226	0.39582	-3.36582	0.000763166	0.0118483
20 dpi	AT3G52500	685.671	-0.678566	0.201778	-3.36293	0.000771211	0.0119491
20 dpi	AT3G16140	537.701	-0.729138	0.216883	-3.3619	0.000774084	0.0119695
20 dpi	AT3G23290	77.4818	1.17029	0.348311	3.3599	0.00077971	0.0120082
20 dpi	AT1G74380	213.375	-0.828975	0.246722	-3.35996	0.000779536	0.0120082
20 dpi	AT3G61260	175.377	-0.887053	0.264096	-3.35883	0.000782732	0.0120306
20 dpi	AT1G62560	56.7755	-1.31309	0.39115	-3.357	0.00078794	0.0120865
20 dpi	ATCG00680	3878.6	0.588769	0.17549	3.35501	0.000793634	0.0121496
20 dpi	AT1G26420	66.3749	1.2677	0.378403	3.35013	0.000807731	0.0123273
20 dpi	AT2G43560	51.2072	-1.29265	0.385878	-3.34988	0.000808456	0.0123273
20 dpi	AT5G45820	36.7145	-1.49965	0.447956	-3.34776	0.000814679	0.0123976
20 dpi	AT5G25140	20.4662	1.59334	0.476796	3.34177	0.000832472	0.0126434
20 dpi	AT5G27420	231.613	1.01647	0.304266	3.34071	0.000835633	0.0126663
20 dpi	AT4G23160	34.9975	1.50002	0.449842	3.33454	0.000854398	0.0129053
20 dpi	AT3G18250	45.0409	1.34752	0.404124	3.33443	0.000854753	0.0129053
20 dpi	AT5G52390	20.2044	1.58156	0.475081	3.32904	0.00087145	0.013098
20 dpi	AT4G01720	64.3248	1.23618	0.371374	3.32866	0.000872633	0.013098
20 dpi	AT4G12290	531.962	0.82457	0.247671	3.32929	0.000870668	0.013098
20 dpi	AT2G28000	594.008	-0.736623	0.221488	-3.32579	0.000881681	0.013208
20 dpi	AT2G36390	145.542	-0.92529	0.278354	-3.32414	0.000886901	0.0132604
20 dpi	AT1G78630	428.783	-0.736235	0.221758	-3.31999	0.000900199	0.0134331
20 dpi	AT2G26560	250.466	0.804303	0.242372	3.31847	0.000905124	0.0134804
20 dpi	AT4G23820	364.116	-0.707762	0.213984	-3.30755	0.000941159	0.0139715
20 dpi	AT1G72180	391.266	-0.751742	0.227292	-3.30738	0.000941732	0.0139715
20 dpi	AT2G39330	134.609	1.07685	0.325681	3.30645	0.000944854	0.0139908
20 dpi	AT2G43620	55.623	1.26565	0.383056	3.30409	0.000952856	0.0140821
20 dpi	AT3G58120	109.532	-0.995135	0.301582	-3.29971	0.000967838	0.0142761
20 dpi	AT3G04210	704.66	-0.665351	0.201681	-3.29902	0.000970225	0.0142839
20 dpi	AT1G23040	21.8292	1.54209	0.468137	3.2941	0.000987362	0.0145084
20 dpi	AT3G26650	2555.73	-0.561244	0.170737	-3.28719	0.00101193	0.014841
20 dpi	AT1G22500	51.1247	1.32149	0.402295	3.28488	0.00102027	0.0149348
20 dpi	AT3G13520	203.7	-0.826507	0.251675	-3.28403	0.00102334	0.0149513
20 dpi	AT3G51000	136.483	0.931366	0.283697	3.28296	0.00102723	0.0149796
20 dpi	AT3G25660	125.09	-0.941646	0.286934	-3.28175	0.00103165	0.0150155
20 dpi	AT4G24280	454.873	-0.675458	0.206066	-3.27788	0.00104589	0.0151941
20 dpi	AT2G41090	933.816	-0.637781	0.194638	-3.27675	0.00105011	0.0152266
20 dpi	AT5G42950	407.149	0.706682	0.215751	3.27545	0.00105494	0.0152678
20 dpi	AT1G13470	298.844	0.809975	0.247428	3.27357	0.00106196	0.0153406
20 dpi	AT1G69490	42.9049	1.37552	0.420743	3.26926	0.00107828	0.0155459
20 dpi	AT3G24900	61.065	1.24791	0.381769	3.26875	0.00108022	0.0155459
20 dpi	ATCG00740	1612.45	-0.560531	0.171839	-3.26194	0.00110651	0.0158944
20 dpi	AT3G04720	345.29	0.837633	0.257376	3.25451	0.00113587	0.0162628
20 dpi	AT2G24090	187.745	-0.905168	0.278138	-3.25438	0.00113638	0.0162628
20 dpi	AT2G45560	49.8487	-1.28012	0.394062	-3.24852	0.00116007	0.0165709
20 dpi	AT2G29670	253.225	0.794461	0.245023	3.24239	0.00118532	0.0169001
20 dpi	AT4G01050	646.376	-0.642507	0.1984	-3.23844	0.00120186	0.0170726
20 dpi	AT5G61660	108.242	-1.06187	0.327874	-3.23864	0.001201	0.0170726
20 dpi	AT4G00400	149.587	-0.889022	0.274616	-3.23733	0.00120656	0.0171078
20 dpi	AT1G12800	209.357	-0.853398	0.26454	-3.22597	0.00125546	0.0177684
20 dpi	AT4G32800	66.6635	-1.14952	0.356428	-3.2251	0.0012593	0.0177899
20 dpi	AT4G13930	349.83	-0.708004	0.219622	-3.22375	0.00126526	0.0178413
20 dpi	ATCG00120	1444.02	0.663137	0.206247	3.21525	0.00130329	0.0183104
20 dpi	AT1G30250	59.228	-1.21971	0.379297	-3.2157	0.00130126	0.0183104
20 dpi	AT2G40610	166.15	-0.872704	0.271608	-3.21311	0.00131308	0.0184142
20 dpi	AT3G08920	107.17	-0.986079	0.307352	-3.20831	0.00133518	0.0186902
20 dpi	AT4G28240	237.684	0.781826	0.243851	3.20616	0.00134518	0.0187958
20 dpi	AT1G70530	112.06	0.964082	0.301072	3.20217	0.00136397	0.0189894
20 dpi	AT5G55960	143.303	-0.896311	0.27987	-3.2026	0.00136192	0.0189894
20 dpi	AT1G67000	43.6711	1.26467	0.395102	3.20086	0.00137018	0.0190413
20 dpi	AT2G36400	64.8657	1.12699	0.352231	3.19959	0.00137624	0.019091
20 dpi	AT2G24240	71.6166	1.1228	0.351268	3.19642	0.00139144	0.0192324
20 dpi	AT5G40450	3224.47	-0.534675	0.167262	-3.19664	0.00139039	0.0192324
20 dpi	AT4G27000	310.703	0.701043	0.219383	3.19552	0.00139578	0.0192578
20 dpi	AT5G62350	707.039	-0.618788	0.19374	-3.19391	0.00140359	0.0193308
20 dpi	AT5G57220	71.7679	1.08341	0.339455	3.19163	0.00141473	0.0194147
20 dpi	AT3G46740	299.869	-0.719396	0.225368	-3.19209	0.00141247	0.0194147
20 dpi	AT4G37370	73.3736	1.08639	0.340469	3.19085	0.00141855	0.0194324
20 dpi	AT2G43510	42.7838	1.2918	0.4054	3.18647	0.00144018	0.0196936
20 dpi	ATCG00400	707.781	-0.606885	0.190504	-3.18568	0.00144417	0.019713
20 dpi	AT5G63310	101.006	-1.04827	0.329236	-3.18395	0.0014528	0.0197957
20 dpi	AT5G45930	133.738	-0.894418	0.281355	-3.17896	0.00147804	0.0200685
20 dpi	AT2G37470	61.8923	-1.17552	0.369774	-3.17902	0.00147775	0.0200685
20 dpi	AT5G58350	75.139	1.16814	0.367737	3.17657	0.00149029	0.0201991
20 dpi	AT1G64330	113.33	-0.942807	0.296964	-3.17482	0.00149928	0.0202851
20 dpi	AT2G07698	33.2689	1.36128	0.430667	3.16086	0.00157305	0.0212458
20 dpi	AT1G13340	54.2105	1.21102	0.383423	3.15845	0.00158611	0.0213847
20 dpi	AT3G13380	109.729	0.927211	0.293756	3.1564	0.0015973	0.0214746
20 dpi	AT5G47190	122.883	-0.922464	0.29227	-3.1562	0.00159837	0.0214746
20 dpi	AT4G37925	85.1123	-1.05208	0.333766	-3.15214	0.00162079	0.0216999
20 dpi	AT3G01440	38.4861	-1.3213	0.41916	-3.15226	0.00162013	0.0216999
20 dpi	AT5G22580	182.636	-0.933921	0.296823	-3.14639	0.00165302	0.022093
20 dpi	AT4G28080	943.829	-0.58758	0.187224	-3.13838	0.00169887	0.0226664
20 dpi	AT3G22120	586.604	0.595319	0.190097	3.13167	0.00173815	0.0231503
20 dpi	AT5G58310	20.7218	-1.52732	0.487958	-3.13003	0.00174791	0.02324
20 dpi	AT5G08790	156.96	0.877918	0.280746	3.12709	0.00176544	0.0234324
20 dpi	AT1G20330	446.715	-0.653766	0.209196	-3.12514	0.00177719	0.0235478
20 dpi	AT3G49220	299.109	-0.715467	0.229105	-3.12287	0.00179094	0.0236891
20 dpi	AT5G05170	917.457	-0.555729	0.177986	-3.12231	0.00179438	0.0236939
20 dpi	ATCG00750	739.815	-0.579394	0.185767	-3.11892	0.00181513	0.0238847
20 dpi	AT5G63570	336.118	-0.676298	0.216866	-3.11851	0.00181767	0.0238847
20 dpi	AT1G04240	50.2329	-1.20355	0.385949	-3.11843	0.00181816	0.0238847
20 dpi	AT4G29380	145.521	0.859375	0.275628	3.11788	0.0018216	0.0238891
20 dpi	AT5G12250	637.537	-0.602058	0.193182	-3.11654	0.00182988	0.0239567
20 dpi	AT1G32500	168.424	-0.846408	0.271641	-3.1159	0.00183382	0.0239675
20 dpi	AT3G02170	343.909	0.667963	0.214464	3.11457	0.00184212	0.0240351
20 dpi	AT3G55360	149.173	-0.893343	0.287021	-3.11247	0.00185528	0.0241658
20 dpi	AT1G55480	121.507	-0.916585	0.294762	-3.10957	0.00187357	0.0243627
20 dpi	AT4G20000	29.0962	1.40633	0.452656	3.10685	0.00189092	0.0244905
20 dpi	AT5G45800	242.064	0.731962	0.235549	3.10747	0.00188697	0.0244905
20 dpi	AT2G30490	340.772	0.69608	0.22407	3.10653	0.00189295	0.0244905
20 dpi	AT3G48990	461.293	0.647337	0.208692	3.10187	0.001923	0.0247957
20 dpi	AT4G39730	187.85	-0.799828	0.257821	-3.10226	0.00192046	0.0247957
20 dpi	AT4G16370	509.517	0.686019	0.221239	3.10081	0.00192993	0.0248019
20 dpi	AT1G71500	372.245	-0.733642	0.236571	-3.10115	0.00192772	0.0248019
20 dpi	AT1G29070	536.847	-0.683355	0.220464	-3.09962	0.00193771	0.0248602
20 dpi	AT4G32940	653.054	0.697994	0.225307	3.09797	0.00194851	0.0249413
20 dpi	AT5G42050	719.493	0.628006	0.202735	3.09766	0.00195052	0.0249413
20 dpi	AT2G14080	318.251	0.692066	0.223683	3.09396	0.00197503	0.0251293
20 dpi	AT3G12345	204.267	-0.772134	0.249521	-3.09447	0.00197166	0.0251293
20 dpi	AT4G18440	198.986	-0.792678	0.256201	-3.09397	0.00197495	0.0251293
20 dpi	AT1G45201	51.247	-1.18726	0.383999	-3.09182	0.00198933	0.0252694
20 dpi	AT5G06370	84.7195	0.998864	0.323163	3.0909	0.00199553	0.0253063
20 dpi	AT1G62810	86.7879	1.13176	0.366317	3.08956	0.00200455	0.0253789
20 dpi	AT5G52882	134.934	-0.873638	0.283101	-3.08596	0.00202897	0.0256458
20 dpi	AT5G23340	72.7533	1.0475	0.340068	3.08027	0.00206813	0.0260978
20 dpi	AT1G20840	393.937	-0.644069	0.209142	-3.07957	0.00207298	0.0261162
20 dpi	AT1G17220	613.648	-0.654802	0.21273	-3.07809	0.00208332	0.0262034
20 dpi	AT2G47400	1634.41	-0.552811	0.180005	-3.07109	0.00213278	0.0267817
20 dpi	AT2G43100	148.219	-0.840272	0.273684	-3.07022	0.002139	0.026816
20 dpi	ATCG00500	130.058	0.858975	0.27984	3.06952	0.00214404	0.0268354
20 dpi	AT5G16590	109.897	-0.91941	0.299846	-3.06627	0.00216746	0.0270845
20 dpi	AT5G62670	70.584	-1.06663	0.347952	-3.06545	0.00217342	0.0271148
20 dpi	AT1G30490	53.3738	1.15367	0.376513	3.06409	0.00218331	0.027194
20 dpi	AT3G22060	98.4708	0.967757	0.3163	3.05962	0.0022162	0.027559
20 dpi	AT5G17860	19.7816	1.46834	0.480046	3.05876	0.00222259	0.0275713
20 dpi	AT4G34180	172.626	0.821234	0.268507	3.05852	0.00222436	0.0275713
20 dpi	AT3G51440	47.2344	1.18321	0.387715	3.05176	0.00227503	0.028154
20 dpi	AT1G26380	58.4844	1.12767	0.369879	3.04876	0.00229787	0.0283909
20 dpi	AT5G19780	371.585	-0.651877	0.213913	-3.04739	0.00230838	0.028475
20 dpi	AT1G23850	24.4477	1.44336	0.473733	3.04679	0.00231303	0.0284866
20 dpi	AT2G31360	252.784	-0.774672	0.25438	-3.04534	0.00232418	0.0285781
20 dpi	AT2G33450	273.916	-0.790995	0.259834	-3.04424	0.00233273	0.0286374
20 dpi	AT4G29060	221.172	-0.831163	0.273074	-3.04373	0.00233667	0.02864
20 dpi	AT4G24120	86.7138	0.983741	0.323361	3.04223	0.0023483	0.0287368
20 dpi	AT2G47130	153.419	0.823283	0.270785	3.04035	0.00236302	0.0288614
20 dpi	AT5G64410	176.225	0.808386	0.265919	3.03997	0.002366	0.0288614
20 dpi	AT5G65660	103.987	0.907645	0.29867	3.03895	0.00237402	0.0288857
20 dpi	AT4G13770	674.663	-0.582713	0.19176	-3.03876	0.0023755	0.0288857
20 dpi	AT4G27595	56.8929	-1.12272	0.369898	-3.03521	0.00240371	0.0291825
20 dpi	AT3G23805	31.8903	-1.33202	0.43909	-3.0336	0.00241651	0.0292455
20 dpi	AT4G25490	19.7826	-1.5318	0.50493	-3.03369	0.00241581	0.0292455
20 dpi	AT2G47440	252.262	-0.706173	0.23309	-3.02962	0.00244862	0.0295875
20 dpi	AT3G56400	670.612	0.654257	0.216043	3.02836	0.00245883	0.0296642
20 dpi	AT3G05490	75.2282	-1.06312	0.35125	-3.02666	0.00247268	0.0297846
20 dpi	AT5G45390	440.333	-0.625529	0.207237	-3.01842	0.00254093	0.0305588
20 dpi	AT4G32410	858.194	-0.542772	0.179912	-3.01688	0.00255394	0.0306672
20 dpi	ATMG01170	28.8136	1.35688	0.449844	3.01633	0.00255852	0.0306743
20 dpi	AT2G28950	302.22	-0.665065	0.221673	-3.0002	0.00269801	0.0322769
20 dpi	AT3G51420	135.206	-0.897011	0.299013	-2.99991	0.00270059	0.0322769
20 dpi	AT5G65730	164.986	-0.823985	0.274799	-2.9985	0.00271317	0.0323768
20 dpi	AT5G43190	119.335	0.88575	0.295606	2.99639	0.00273199	0.0325509
20 dpi	AT3G19030	146.133	1.01851	0.340052	2.99517	0.00274294	0.0325803
20 dpi	AT4G30440	590.016	-0.63638	0.21246	-2.9953	0.00274179	0.0325803
20 dpi	AT5G11070	170.934	-0.861765	0.287932	-2.99295	0.00276298	0.0327677
20 dpi	AT5G24200	41.6628	1.24367	0.41598	2.98974	0.00279211	0.0330622
20 dpi	AT3G09210	118.072	-0.877822	0.293851	-2.9873	0.00281451	0.0332762
20 dpi	AT1G15740	106.473	0.925573	0.310556	2.98037	0.00287901	0.0339865
20 dpi	AT5G01850	50.8242	1.15757	0.388925	2.97633	0.00291717	0.0343841
20 dpi	AT1G01790	178.705	-0.767884	0.258173	-2.9743	0.00293656	0.0345596
20 dpi	AT5G67360	802.765	0.549079	0.184672	2.97326	0.00294654	0.0345712
20 dpi	AT1G70230	32.6381	-1.30025	0.437252	-2.97368	0.00294253	0.0345712
20 dpi	AT1G09750	951.397	-0.549596	0.185042	-2.97011	0.00297689	0.0348741
20 dpi	AT1G63000	195.502	-0.779579	0.262561	-2.96914	0.00298636	0.0349318
20 dpi	AT3G15570	94.5315	-0.946078	0.318718	-2.96839	0.00299364	0.0349637
20 dpi	AT5G44680	160.36	-0.803643	0.271029	-2.96516	0.00302528	0.0352796
20 dpi	AT1G09560	198.87	0.744675	0.25146	2.96141	0.00306235	0.0356578
20 dpi	AT1G03610	106.64	0.925963	0.312794	2.96029	0.00307346	0.0357331
20 dpi	AT1G35680	304.714	-0.727485	0.246119	-2.95582	0.00311837	0.0362005
20 dpi	AT4G35320	35.0225	-1.2969	0.439165	-2.95311	0.00314595	0.0364654
20 dpi	AT4G38690	117.873	-0.882989	0.299801	-2.94525	0.00322697	0.0373482
20 dpi	AT5G16110	298.676	0.732198	0.248882	2.94195	0.00326155	0.0376918
20 dpi	AT5G13400	59.2863	-1.12347	0.382293	-2.93878	0.00329509	0.0380221
20 dpi	AT2G41950	41.1003	-1.23447	0.420322	-2.93696	0.00331446	0.0381883
20 dpi	AT5G59000	31.6811	-1.28912	0.439076	-2.93599	0.0033249	0.0382513
20 dpi	AT3G48420	76.7158	-1.02622	0.349601	-2.93539	0.00333131	0.0382677
20 dpi	AT5G04720	261.771	0.707519	0.241094	2.93462	0.00333959	0.0383056
20 dpi	AT2G36120	181.318	0.73773	0.251662	2.93143	0.00337406	0.0386433
20 dpi	AT3G07520	113.622	0.906107	0.309258	2.92994	0.00339027	0.0387082
20 dpi	ATCG00300	702.555	-0.59744	0.203933	-2.92958	0.00339418	0.0387082
20 dpi	AT1G32470	149.363	-0.815601	0.278408	-2.92952	0.00339484	0.0387082
20 dpi	AT5G25930	144.311	0.799973	0.273125	2.92896	0.00340097	0.0387207
20 dpi	AT3G06150	113.609	-0.884035	0.30215	-2.92581	0.00343558	0.0390568
20 dpi	AT1G18570	128.078	0.927011	0.317448	2.9202	0.00349806	0.0397084
20 dpi	AT4G22490	97.9892	1.07165	0.367259	2.91796	0.00352324	0.0399352
20 dpi	AT3G60320	448.743	-0.627221	0.215063	-2.91645	0.00354039	0.0400135
20 dpi	AT5G06290	120.474	-0.861953	0.29555	-2.91644	0.00354055	0.0400135
20 dpi	AT1G75690	86.1008	-1.05275	0.361176	-2.91478	0.00355939	0.0401672
20 dpi	AT2G32800	294.094	0.664447	0.228029	2.91387	0.00356977	0.0402254
20 dpi	AT5G48300	363.858	-0.66529	0.228414	-2.91265	0.00358379	0.0403242
20 dpi	AT2G44290	162.477	0.795868	0.273438	2.91059	0.00360742	0.0405308
20 dpi	ATCG00020	24216.6	1.08289	0.372141	2.90989	0.00361555	0.0405627
20 dpi	AT5G19770	377.432	-0.614232	0.211247	-2.90765	0.00364154	0.0407948
20 dpi	AT4G18030	373.478	-0.623595	0.214593	-2.90594	0.00366151	0.0409588
20 dpi	AT5G23240	470.223	-0.648009	0.223293	-2.90206	0.00370718	0.0414094
20 dpi	AT4G18240	211.837	-0.717289	0.247222	-2.9014	0.00371495	0.041436
20 dpi	AT3G16570	231.468	-0.701104	0.241913	-2.89817	0.00375352	0.0418055
20 dpi	ATCG00730	946.434	0.560786	0.193937	2.89158	0.00383304	0.0425805
20 dpi	AT1G20823	40.1525	-1.28232	0.443481	-2.89149	0.00383418	0.0425805
20 dpi	AT2G33080	20.4988	1.37053	0.475158	2.88437	0.00392197	0.0434926
20 dpi	AT4G20840	42.5477	-1.16689	0.404656	-2.88367	0.00393073	0.0435269
20 dpi	AT3G28580	63.1567	1.02684	0.356285	2.88206	0.00395079	0.043686
20 dpi	AT5G21100	67.8575	-1.01041	0.350788	-2.88041	0.00397161	0.0438532
20 dpi	AT3G62130	72.5675	0.967659	0.336107	2.87902	0.0039891	0.0439831
20 dpi	AT1G17500	150.933	0.777954	0.270392	2.87713	0.0040131	0.0441843
20 dpi	AT5G59690	161.427	-0.757866	0.264089	-2.86973	0.0041082	0.0451667
20 dpi	AT4G37640	283.175	0.647689	0.225734	2.86926	0.00411435	0.0451697
20 dpi	AT1G78070	57.0519	-1.06284	0.37113	-2.8638	0.00418595	0.0458902
20 dpi	AT3G13950	38.7081	1.17525	0.410775	2.86106	0.00422224	0.0461946
20 dpi	AT1G64680	117.926	-0.854644	0.298743	-2.8608	0.00422574	0.0461946
20 dpi	AT5G23660	92.0382	0.889364	0.310977	2.8599	0.00423773	0.0462599
20 dpi	AT2G22330	206.347	0.750131	0.262484	2.85782	0.0042656	0.0464981
20 dpi	AT2G23120	311.023	-0.811139	0.283931	-2.85682	0.00427909	0.046579
20 dpi	AT2G43550	69.3815	-1.02471	0.359102	-2.85353	0.00432363	0.0469974
20 dpi	AT2G36145	29.3635	-1.28738	0.451452	-2.85163	0.00434953	0.0472121
20 dpi	AT3G11170	234.367	-0.710745	0.249567	-2.84792	0.00440064	0.0476994
20 dpi	AT2G04842	150.093	-0.785715	0.275976	-2.84704	0.00441273	0.0477631
20 dpi	AT2G26910	240.531	-0.688471	0.242093	-2.84383	0.00445745	0.0481794
20 dpi	AT5G40380	37.0844	-1.19993	0.422099	-2.84277	0.00447237	0.0482727
20 dpi	AT2G40475	45.6676	-1.18159	0.41579	-2.84179	0.00448612	0.0483532
20 dpi	AT3G58140	76.0358	-0.966718	0.340258	-2.84113	0.00449537	0.048385
20 dpi	AT3G15850	153.302	-0.823236	0.289853	-2.84018	0.00450877	0.0483937
20 dpi	AT3G19480	59.3069	-1.05622	0.37184	-2.84052	0.004504	0.0483937
20 dpi	AT1G17600	86.7337	0.91189	0.32136	2.8376	0.00454544	0.0487192
20 dpi	AT1G50250	331.265	-0.628337	0.221619	-2.83521	0.00457957	0.0490167
20 dpi	AT5G01550	25.8785	1.28455	0.453378	2.83329	0.00460712	0.0490838
20 dpi	AT5G18110	52.8856	1.08581	0.383303	2.83278	0.00461452	0.0490838
20 dpi	AT3G25760	81.0003	0.92848	0.327789	2.83255	0.00461778	0.0490838
20 dpi	AT5G63680	147.736	0.776604	0.274136	2.83291	0.00461262	0.0490838
20 dpi	AT4G31500	1685.17	0.486445	0.171727	2.83267	0.00461616	0.0490838

## Sheet: Supplementary_Table_2
Supplementary Table 2. Significant differentially expressed TEs under CMV infection at 10 and 20 dpi.
10 dpi/20 dpi DETE	Gene ID	Base mean	log2(FC)	StdErr	Wald-Stats	P-value	P-adj	Superfamily	SubFamily	Family	SuperFamily	Length	LengthCategory	Copy#	Copy#Category	DistanceFromCentromere	LocationCategory	GeneDistance	TE-silent_RdDM	TE-active_RdDM	Expression
10 dpi	AT3TE64715	59.2401	3.02527	0.355188	8.51739	1.63183e-17	2.48238e-15	RC/Helitron	ATREP5	Helitron	RC	48	tiny	624	high	2116169	chromoarm	12	no-CHH	no-CHH	.
10 dpi	AT3TE68930	41.0103	2.48311	0.371231	6.68884	2.24954e-11	1.42725e-09	RC/Helitron	ATREP3	Helitron	RC	790	short	1439	high	3138940	chromoarm	0	no-CHH	no-CHH	.
10 dpi	AT3TE27185	13.0069	1.53518	0.392437	3.91191	9.15702e-05	0.00154877	RC/Helitron	ATREP9	Helitron	RC	716	short	201	high	7125828	chromoarm	703	no-CHH	no-CHH	.
10 dpi	AT2TE25440	296.995	1.44535	0.198304	7.28855	3.13312e-13	2.82992e-11	RC/Helitron	ATREP3	Helitron	RC	958	short	1439	high	2607515	chromoarm	47	no-CHH	no-CHH	.
10 dpi	AT5TE40490	14.4293	1.31779	0.39676	3.32138	0.000895732	0.0112184	DNA	ATDNA12T3_2	.	DNA	566	short	660	high	6627	pericentromeric	2631	no-RdDM	no-RdDM	.
10 dpi	AT2TE09335	29.9575	1.27312	0.379623	3.35365	0.000797545	0.0102049	DNA/MuDR	BRODYAGA1	MuDR	DNA	30	tiny	251	high	1577769	chromoarm	62	no-CHH	no-CHH	LowExpressed
10 dpi	AT4TE54820	100.567	1.25527	0.294726	4.25911	2.05239e-05	0.0004139	DNA/MuDR	ATMU9	MuDR	DNA	484	short	16	low	8718432	chromoarm	0	no-CHH	no-CHH	.
10 dpi	AT5TE53790	20.3399	1.12101	0.395103	2.83726	0.00455022	0.0412278	DNA/MuDR	LIMPET1	MuDR	DNA	135	short	116	medium	3694479	chromoarm	0	no-CHH	no-RdDM	.
10 dpi	AT3TE08245	27.5959	1.09878	0.38516	2.85278	0.0043338	0.0396815	DNA/MuDR	VANDAL6	MuDR	DNA	255	short	89	medium	11628820	chromoarm	2442	no-CHH	no-CHH	LowExpressed
10 dpi	AT3TE08235	52.1551	1.04424	0.341924	3.054	0.0022581	0.0237333	DNA/MuDR	VANDAL6	MuDR	DNA	546	short	89	medium	11629744	chromoarm	1227	no-CHH	no-CHH	LowExpressed
10 dpi	AT4TE14150	56.7779	1.03939	0.348845	2.97952	0.00288702	0.0289292	DNA	ATDNA12T3_2	.	DNA	64	tiny	660	high	77863	pericentromeric	11701	PolIV-RdDM	PolIV-and-RDR6-RdDM	.
10 dpi	AT2TE72160	117.967	0.768128	0.273377	2.80977	0.00495765	0.0439698	DNA/MuDR	ATDNAI27T9C	MuDR	DNA	164	short	108	medium	12475164	chromoarm	0	no-CHH	no-CHH	.
10 dpi	AT5TE17320	130.935	0.717488	0.257741	2.78375	0.0053734	0.047048	LTR/Gypsy	TAT1_ATH	Gypsy	LTR	104	short	87	medium	6406775	chromoarm	41	no-CHH	no-CHH	LowExpressed
10 dpi	AT2TE12510	306.967	0.610739	0.192456	3.1734	0.00150665	0.0170774	LTR/Copia	ATCOPIA8A	Copia	LTR	5614	long	12	low	747638	pericentromeric	3470	no-CHH	no-CHH	ExpressedAndAnnotated
10 dpi	AT2TE16945	436.166	0.540482	0.161947	3.3374	0.000845669	0.0106478	Unassigned	SADHU	.	Unassigned	1050	short	16	low	372571	pericentromeric	6707	PolIV-RdDM	no-CHH	ExpressedAndAnnotated
10 dpi	AT4TE59630	1327.48	-0.519958	0.120431	-4.31748	1.57824e-05	0.000327129	DNA/MuDR	VANDAL21	MuDR	DNA	192	short	64	medium	9633830	chromoarm	0	no-CHH	no-CHH	.
10 dpi	AT2TE86520	274.744	-0.534332	0.186446	-2.86588	0.00415846	0.0384687	DNA/MuDR	ATDNAI27T9A	MuDR	DNA	149	short	116	medium	15385198	chromoarm	0	no-CHH	no-CHH	LowExpressed
10 dpi	AT2TE26110	667.54	-0.536333	0.150762	-3.55748	0.000374434	0.00533123	DNA/En-Spm	ATENSPM1A	En-Spm	DNA	577	short	77	medium	2766267	chromoarm	0	no-CHH	no-CHH	ExpressedAndAnnotated
10 dpi	AT2TE41390	194.748	-0.620353	0.209766	-2.95735	0.00310294	0.0306558	DNA/MuDR	VANDAL17	MuDR	DNA	751	short	178	medium	6065189	chromoarm	0	no-CHH	no-CHH	LowExpressed
10 dpi	AT2TE73080	245.875	-0.68706	0.20244	-3.3939	0.000689054	0.00906644	DNA/Harbinger	HARBINGER	Harbinger	DNA	73	tiny	90	medium	12658416	chromoarm	0	no-CHH	PolIV-and-RDR6-RdDM	LowExpressed
10 dpi	AT1TE71775	392.436	-0.69765	0.203503	-3.42821	0.000607576	0.00815525	LTR/Copia	ATCOPIA8B	Copia	LTR	5195	long	8	low	6944223	chromoarm	6778	no-RdDM	PolIV-and-RDR6-RdDM	ExpressedAndAnnotated
10 dpi	AT2TE41380	65.9333	-0.862694	0.305385	-2.82494	0.00472896	0.0424481	DNA/En-Spm	ATENSPM9	En-Spm	DNA	281	short	97	medium	6064389	chromoarm	0	no-CHH	no-CHH	LowExpressed
10 dpi	AT5TE11920	110.139	-0.892065	0.266447	-3.348	0.000813965	0.0103747	LTR/Gypsy	ATGP1	Gypsy	LTR	215	short	144	medium	7916378	chromoarm	0	no-CHH	no-CHH	.
10 dpi	AT1TE56700	145.22	-1.02198	0.235299	-4.34331	1.40354e-05	0.000294488	RC/Helitron	ATREP4	Helitron	RC	550	short	832	high	2322275	pericentromeric	0	no-CHH	no-CHH	.
10 dpi	AT1TE95230	137.502	-1.02722	0.246228	-4.17183	3.02157e-05	0.000587884	DNA/MuDR	VANDAL21	MuDR	DNA	233	short	64	medium	14313665	chromoarm	0	no-CHH	no-CHH	.
10 dpi	AT2TE18115	3541.58	-1.07318	0.234765	-4.57132	4.84665e-06	0.000113378	LTR/Gypsy	ATGP2	Gypsy	LTR	174	short	48	low	678312	pericentromeric	0	no-CHH	no-CHH	LowExpressed
10 dpi	AT1TE20090	19.3734	-1.13435	0.395843	-2.86566	0.00416138	0.0384695	DNA/MuDR	ATREP16	MuDR	DNA	299	short	47	low	8299735	chromoarm	77	PolIV-RdDM	DCL3-RdDM	LowExpressed
10 dpi	AT5TE18970	104.62	-1.16325	0.270852	-4.29478	1.74867e-05	0.000358458	RC/Helitron	HELITRONY1D	Helitron	RC	331	short	756	high	5954940	chromoarm	0	no-CHH	no-CHH	LowExpressed
10 dpi	AT5TE18980	114.647	-1.21315	0.265584	-4.56786	4.92738e-06	0.000114983	DNA/MuDR	ARNOLD2	MuDR	DNA	28	tiny	68	medium	5954040	chromoarm	0	no-CHH	no-CHH	LowExpressed
10 dpi	AT5TE18975	181.653	-1.22703	0.227362	-5.39678	6.78471e-08	2.37219e-06	DNA/MuDR	VANDAL8	MuDR	DNA	216	short	123	medium	5954068	chromoarm	0	no-CHH	no-CHH	ExpressedAndAnnotated
10 dpi	AT2TE08320	108.982	-1.23861	0.26934	-4.59868	4.25172e-06	0.000101375	RC/Helitron	HELITRON4	Helitron	RC	17217	long	199	medium	1790605	chromoarm	2214	no-RdDM	no-RdDM	ExpressedAndAnnotated
10 dpi	AT3TE95080	323.038	-1.37466	0.179518	-7.6575	1.89584e-14	2.01291e-12	DNA/MuDR	VANDAL17	MuDR	DNA	150	short	178	medium	9461339	chromoarm	0	no-CHH	no-CHH	.
10 dpi	AT5TE49725	25.5336	-1.37591	0.3865	-3.55993	0.00037095	0.00528742	LTR/Copia	ATCOPIA12	Copia	LTR	5066	long	15	low	2730528	chromoarm	2882	no-CHH	no-CHH	.
20 dpi	AT3TE64715	29.9257	2.51228	0.433732	5.79224	6.95e-09	4.58e-07	ATREP5	RC/Helitron	Helitron	RC	48	tiny	624	high	2116169	chromoarm	12	no-CHH	no-CHH	.
20 dpi	AT3TE57860	136.725	1.59621	0.279365	5.71372	1.11e-08	6.82e-07	TAT1_ATH	LTR/Gypsy	Gypsy	LTR	5000	long	87	medium	250503	pericentromeric	22148	no-RdDM	PolIV-and-RDR6-RdDM	LowExpressed
20 dpi	AT5TE40485	61.6349	1.59172	0.366862	4.33875	1.43e-05	0.000381514	ATDNA12T3_2	DNA	.	DNA	64	tiny	660	high	7631	pericentromeric	3635	.	.	.
20 dpi	AT2TE25440	265.908	1.49848	0.260781	5.7461	9.13e-09	5.74e-07	ATREP3	RC/Helitron	Helitron	RC	958	short	1439	high	2607515	chromoarm	47	no-CHH	no-CHH	.
20 dpi	AT3TE58960	96.9566	1.35814	0.328417	4.13541	3.54e-05	0.000825312	VANDAL10	DNA/MuDR	MuDR	DNA	12295	long	13	low	498666	pericentromeric	37143	no-RdDM	no-RdDM	LowExpressed
20 dpi	AT3TE57165	17.8893	1.31605	0.446505	2.94745	0.00320409	0.0338612	ATGP10	LTR/Gypsy	Gypsy	LTR	4991	medium	165	medium	52322	pericentromeric	96252	no-RdDM	PolIV-RdDM	.
20 dpi	AT3TE59160	71.3645	1.31229	0.329005	3.98866	6.64e-05	0.0014094	ATHILA2	LTR/Gypsy	Gypsy	LTR	224	short	413	high	558063	pericentromeric	34409	no-RdDM	PolIV-and-RDR6-RdDM	.
20 dpi	AT3TE58010	28.5613	1.30665	0.420077	3.11049	0.00186775	0.0217629	ATHILA6B	LTR/Gypsy	Gypsy	LTR	4082	medium	134	medium	280157	pericentromeric	44471	no-RdDM	PolIV-and-RDR6-RdDM	LowExpressed
20 dpi	AT3TE58620	20.1976	1.27619	0.4417	2.88927	0.00386138	0.0393471	ATHILA5	LTR/Gypsy	Gypsy	LTR	1632	short	131	medium	394567	pericentromeric	7419	no-RdDM	DCL3-RdDM	LowExpressed
20 dpi	AT2TE00095	143.102	1.25811	0.271651	4.63135	3.63e-06	0.000119133	ATLANTYS3	LTR/Gypsy	Gypsy	LTR	6038	long	142	medium	3553158	chromoarm	9655	no-CHH	no-CHH	LowExpressed
20 dpi	AT4TE14160	28826	1.21747	0.396709	3.06893	0.00214828	0.0244658	ATDNA12T3_2	DNA	.	DNA	64	tiny	660	high	76400	pericentromeric	10238	.	.	.
20 dpi	AT4TE13950	38.8106	1.21742	0.398457	3.05535	0.00224801	0.0253869	ATCOPIA69	LTR/Copia	Copia	LTR	273	short	25	low	139189	pericentromeric	1584	no-CHH	no-CHH	ExpressedAndAnnotated
20 dpi	AT4TE14145	54356.1	1.21666	0.396809	3.06612	0.00216858	0.0246393	ATDNA12T3_2	DNA	.	DNA	562	short	660	high	78361	pericentromeric	12199	PolIV-and-RDR6-RdDM	PolIV-RdDM	.
20 dpi	AT3TE59230	25.9169	1.21335	0.427973	2.83509	0.00458122	0.0448246	ATGP1	LTR/Gypsy	Gypsy	LTR	2357	medium	144	medium	581876	pericentromeric	8463	no-RdDM	DCL3-RdDM	.
20 dpi	AT1TE22850	30.8387	1.20884	0.414126	2.91902	0.0035113	0.0364083	ATLANTYS2	LTR/Gypsy	Gypsy	LTR	5070	long	179	medium	7440160	chromoarm	629	no-RdDM	DCL3-RdDM	.
20 dpi	AT3TE58630	29.3455	1.20712	0.416161	2.90061	0.00372435	0.0381273	ATHILA3	LTR/Gypsy	Gypsy	LTR	3351	medium	243	high	396299	pericentromeric	9151	no-RdDM	PolIV-RdDM	LowExpressed
20 dpi	AT2TE00120	43.1108	1.18717	0.381614	3.11091	0.00186512	0.0217532	ATGP2N	LTR/Gypsy	Gypsy	LTR	2024	medium	54	medium	3544745	chromoarm	1242	no-RdDM	no-CHH	LowExpressed
20 dpi	AT3TE44395	62.8439	1.18271	0.354533	3.33597	0.000850011	0.0114858	VANDAL21	DNA/MuDR	MuDR	DNA	211	short	64	medium	2902513	chromoarm	0	no-CHH	no-CHH	.
20 dpi	AT3TE59100	52.8412	1.16623	0.368102	3.16821	0.00153381	0.0185692	ATHILA2	LTR/Gypsy	Gypsy	LTR	9865	long	413	high	539580	pericentromeric	43251	no-RdDM	RDR6-RdDM	ExpressedAndAnnotated
20 dpi	AT5TE40480	8565.76	1.16056	0.404141	2.87168	0.00408294	0.0410687	ATDNA12T3_2	DNA	.	DNA	566	short	660	high	8134	pericentromeric	4138	PolIV-RdDM	PolIV-RdDM	LowExpressed
20 dpi	AT2TE28180	45.2339	1.15146	0.381461	3.01855	0.00253986	0.0280058	VANDAL1	DNA/MuDR	MuDR	DNA	159	short	80	medium	3285112	chromoarm	0	.	.	.
20 dpi	AT3TE58895	111.669	1.14666	0.287583	3.98724	6.68e-05	0.00141658	ATHILA0_I	LTR/Gypsy	Gypsy	LTR	15456	long	138	medium	469868	pericentromeric	8345	no-RdDM	DCL3-RdDM	LowExpressed
20 dpi	AT3TE76010	205.487	1.12216	0.238245	4.7101	2.48e-06	8.6e-05	META1	LTR/Copia	Copia	LTR	5145	long	138	medium	4867127	chromoarm	68	PolIV-RdDM	PolIV-RdDM	LowExpressed
20 dpi	AT2TE01000	65.4272	1.10721	0.348426	3.17775	0.00148425	0.0180595	ATLINEIII	LINE/L1	L1	LINE	5408	long	196	medium	3362628	chromoarm	475	no-RdDM	no-RdDM	LowExpressed
20 dpi	AT2TE00075	164.245	1.04341	0.252868	4.12632	3.69e-05	0.000853669	ATGP2	LTR/Gypsy	Gypsy	LTR	7668	long	48	low	3562043	chromoarm	18540	no-RdDM	no-RdDM	LowExpressed
20 dpi	AT2TE00110	106.998	1.03987	0.287716	3.61423	0.000301244	0.0049193	ATGP2	LTR/Gypsy	Gypsy	LTR	5324	long	48	low	3547834	chromoarm	4331	no-RdDM	DCL3-RdDM	LowExpressed
20 dpi	AT2TE00015	401.653	1.03642	0.196336	5.27881	1.3e-07	6.33e-06	ATGP2	LTR/Gypsy	Gypsy	LTR	16355	long	48	low	3582413	chromoarm	3304	no-RdDM	no-RdDM	LowExpressed
20 dpi	AT2TE26610	244.543	0.997488	0.225751	4.41853	9.94e-06	0.00027984	ATGP2N	LTR/Gypsy	Gypsy	LTR	2068	medium	54	medium	2875429	chromoarm	0	no-RdDM	no-RdDM	LowExpressed
20 dpi	AT2TE00030	122.461	0.98548	0.30469	3.23437	0.00121912	0.0154309	ATLANTYS3	LTR/Gypsy	Gypsy	LTR	10585	long	142	medium	3569810	chromoarm	21677	no-RdDM	no-RdDM	LowExpressed
20 dpi	AT2TE12510	191.174	0.921755	0.239099	3.85511	0.000115678	0.00224861	ATCOPIA8A	LTR/Copia	Copia	LTR	5614	long	12	low	747638	pericentromeric	3470	no-CHH	no-CHH	ExpressedAndAnnotated
20 dpi	AT3TE78350	155.702	0.872288	0.266993	3.26708	0.00108661	0.0140401	ATENSPM1A	DNA/En-Spm	En-Spm	DNA	329	short	77	medium	5444631	chromoarm	0	no-CHH	no-CHH	LowExpressed
20 dpi	AT3TE71430	255.226	0.664844	0.216981	3.06407	0.00218349	0.0247622	HELITRONY1D	RC/Helitron	Helitron	RC	312	short	756	high	3768632	chromoarm	0	PolIV-RdDM	no-CHH	.
20 dpi	AT3TE32730	2071.27	0.641825	0.143757	4.46466	8.02e-06	0.000235534	ATGP1	LTR/Gypsy	Gypsy	LTR	436	short	144	medium	5793777	chromoarm	0	no-CHH	no-CHH	.
20 dpi	AT4TE34010	394.565	-0.668666	0.213338	-3.1343	0.00172262	0.0203969	ATHILA6A	LTR/Gypsy	Gypsy	LTR	661	short	247	high	4626243	chromoarm	0	no-CHH	no-CHH	.
20 dpi	AT2TE86520	215.777	-0.723269	0.241256	-2.99793	0.00271825	0.029566	ATDNAI27T9A	DNA/MuDR	MuDR	DNA	149	short	116	medium	15385198	chromoarm	0	no-CHH	no-CHH	LowExpressed
20 dpi	AT4TE59630	843.955	-0.736469	0.176228	-4.17908	2.93e-05	0.000695816	VANDAL21	DNA/MuDR	MuDR	DNA	192	short	64	medium	9633830	chromoarm	0	no-CHH	no-CHH	.
20 dpi	AT2TE73080	297.016	-0.90783	0.214071	-4.24078	2.23e-05	0.00054879	HARBINGER	DNA/Harbinger	Harbinger	DNA	73	tiny	90	medium	12658416	chromoarm	0	no-CHH	PolIV-and-RDR6-RdDM	LowExpressed
20 dpi	AT2TE41390	155.728	-0.938132	0.270865	-3.46346	0.000533275	0.00786938	VANDAL17	DNA/MuDR	MuDR	DNA	751	short	178	medium	6065189	chromoarm	0	no-CHH	no-CHH	LowExpressed
20 dpi	AT5TE60410	63.216	-1.09076	0.344593	-3.16536	0.00154892	0.0187146	ATENSPM5	DNA/En-Spm	En-Spm	DNA	166	short	111	medium	5513732	chromoarm	0	no-CHH	no-CHH	.
20 dpi	AT2TE08320	75.5799	-1.14738	0.347619	-3.30067	0.000964555	0.012784	HELITRON4	RC/Helitron	Helitron	RC	17217	long	199	medium	1790605	chromoarm	2214	no-RdDM	no-RdDM	ExpressedAndAnnotated
20 dpi	AT1TE95230	87.2715	-1.15419	0.320002	-3.60682	0.000309972	0.00503515	VANDAL21	DNA/MuDR	MuDR	DNA	233	short	64	medium	14313665	chromoarm	0	no-CHH	no-CHH	.
20 dpi	AT1TE04835	80.5676	-1.16771	0.322747	-3.61803	0.000296854	0.00487062	ATGP1	LTR/Gypsy	Gypsy	LTR	411	short	144	medium	13033639	chromoarm	839	no-CHH	no-CHH	ExpressedAndAnnotated
20 dpi	AT2TE18115	2250.34	-1.22527	0.186423	-6.57253	4.95e-11	5.7e-09	ATGP2	LTR/Gypsy	Gypsy	LTR	174	short	48	low	678312	pericentromeric	0	no-CHH	no-CHH	LowExpressed
20 dpi	AT4TE48760	16.8056	-1.27274	0.451963	-2.81603	0.00486209	0.0470481	ATREP15	RC/Helitron	Helitron	RC	43	tiny	1003	high	7518743	chromoarm	0	no-RdDM	no-CHH	.
20 dpi	AT3TE70135	26.2215	-1.29605	0.429641	-3.0166	0.0025563	0.0281204	ATREP3	RC/Helitron	Helitron	RC	239	short	1439	high	3434156	chromoarm	108	no-CHH	no-CHH	LowExpressed
20 dpi	AT3TE95080	227.814	-1.30942	0.240409	-5.44664	5.13e-08	2.72e-06	VANDAL17	DNA/MuDR	MuDR	DNA	150	short	178	medium	9461339	chromoarm	0	no-CHH	no-CHH	.
20 dpi	AT2TE43070	42.1381	-1.33459	0.390569	-3.41704	0.000633056	0.00902272	ATREP15	RC/Helitron	Helitron	RC	1378	short	1003	high	6428518	chromoarm	0	no-CHH	no-CHH	LowExpressed
20 dpi	AT4TE42070	29.4402	-1.52228	0.425125	-3.58079	0.000342563	0.00545433	ATHILA6A	LTR/Gypsy	Gypsy	LTR	634	short	247	high	6197094	chromoarm	0	no-CHH	no-CHH	.
20 dpi	AT5TE76490	129.405	-2.0483	0.315086	-6.50076	7.99e-11	8.51e-09	ATENSPM2	DNA/En-Spm	En-Spm	DNA	141	short	114	medium	10024582	chromoarm	0	no-CHH	no-CHH	LowExpressed

## Sheet: Supplementary_Table_3
Supplementary Table 3. DEGs positively associated with epigenetic mark dynamism.
Gene ID	Upregulated/Downregulated DEG	10-20 dpi	H3K9me2	H3K27me3	CG methylation	CHG methylation	CHH methylation
AT1G03475	Downregulated	10 dpi	-	Increase (10)	-	-	-
AT1G03870	Downregulated	10 and 20 dpi	-	Increase (10 and 20)	-	-	-
AT1G04800	Downregulated	10 dpi	-	Increase (10)	-	-	-
AT1G08050	Upregulated	20 dpi	Decrease (20)	-	-	-	-
AT1G09560	Upregulated	20 dpi	Decrease (20)	-	-	-	-
AT1G12090	Downregulated	20 dpi	-	Increase (20)	-	-	-
AT1G13340	Upregulated	10 and 20 dpi	-	-	Decrease (10 and 20)	-	-
AT1G13470	Upregulated	10 and 20 dpi	-	-	Decrease (10 and 20)	Decrease (20)	-
AT1G13520	Upregulated	10 dpi	Decrease (10)	-	-	-	-
AT1G15670	Upregulated	10 dpi	-	-	-	Decrease (10)	-
AT1G18810	Downregulated	10 dpi	-	Increase (10)	-	-	-
AT1G21240	Upregulated	20 dpi	Decrease (20)	-	-	-	-
AT1G21500	Downregulated	10 dpi	-	Increase (10)	-	-	-
AT1G22710	Downregulated	10 dpi	-	Increase (10)	-	-	-
AT1G25440	Downregulated	10 dpi	Increase (10)	-	-	-	-
AT1G26420	Upregulated	10 and 20 dpi	-	Decrease (20)	Decrease (10 and 20)	-	-
AT1G27030	Downregulated	10 dpi	-	Increase (10)	-	-	-
AT1G28480	Upregulated	10 dpi	-	-	Decrease (10)	-	-
AT1G30250	Downregulated	20 dpi	-	Increase (20)	-	-	-
AT1G30490	Upregulated	20 dpi	-	-	Decrease (20)	-	-
AT1G30700	Upregulated	20 dpi	-	Decrease (20)	-	-	-
AT1G30720	Upregulated	20 dpi	-	Decrease (20)	-	-	-
AT1G30730	Upregulated	20 dpi	-	Decrease (20)	-	-	-
AT1G31280	Upregulated	20 dpi	Decrease (20)	-	-	-	-
AT1G32470	Downregulated	20 dpi	-	Increase (20)	-	-	-
AT1G33960	Upregulated	10 dpi	-	-	Decrease (10)	-	-
AT1G34420	Upregulated	20 dpi	-	-	Decrease (20)	-	-
AT1G35710	Upregulated	10 and 20 dpi	-	-	Decrease (10 and 20)	-	-
AT1G42970	Downregulated	10 dpi	-	Increase (10)	-	-	-
AT1G43910	Upregulated	10 and 20 dpi	-	-	Decrease (10 and 20)	Decrease (10)	-
AT1G45201	Downregulated	20 dpi	-	Increase (20)	Increase (20)	-	-
AT1G47890	Upregulated	10 dpi	Decrease (10)	-	-	-	-
AT1G52000	Upregulated	10 and 20 dpi	Decrease (10)	Decrease (20)	-	-	-
AT1G52190	Downregulated	10 dpi	-	Increase (10)	-	-	-
AT1G52230	Downregulated	10 and 20 dpi	-	Increase (10)	Increase (20)	-	-
AT1G54500	Downregulated	20 dpi	-	-	Increase (20)	-	-
AT1G58561	Downregulated	10 dpi	Increase (10)	-	Increase (10)	-	-
AT1G62560	Downregulated	20 dpi	-	Increase (20)	-	-	-
AT1G64060	Upregulated	20 dpi	-	Decrease (20)	-	-	-
AT1G64660	Upregulated	20 dpi	Decrease (20)	-	-	-	-
AT1G65010	Downregulated	10 dpi	-	-	Increase (10)	-	-
AT1G65500	Upregulated	20 dpi	-	Decrease (20)	-	-	-
AT1G66100	Downregulated	10 and 20 dpi	-	-	-	Increase (10 and 20)	-
AT1G66880	Upregulated	10 and 20 dpi	-	-	Decrease (10 and 20)	-	-
AT1G66960	Upregulated	20 dpi	Decrease (20)	-	-	-	-
AT1G67520	Upregulated	10 dpi	-	-	Decrease (10)	-	-
AT1G67870	Downregulated	10 dpi	Increase (10)	-	-	-	-
AT1G68600	Downregulated	10 dpi	-	-	Increase (10)	-	-
AT1G70520	Upregulated	10 dpi	-	-	Decrease (10)	-	-
AT1G70820	Downregulated	10 and 20 dpi	-	Increase (10)	Increase (20)	-	-
AT1G70890	Downregulated	20 dpi	-	Increase (20)	-	-	-
AT1G71140	Upregulated	10 dpi	-	-	Decrease (10)	-	-
AT1G71695	Downregulated	10 dpi	-	Increase (10)	-	-	-
AT1G73260	Upregulated	20 dpi	Decrease (20)	-	-	-	-
AT1G76790	Upregulated	10 dpi	Decrease (10)	-	-	-	-
AT1G77490	Downregulated	10 dpi	-	-	Increase (10)	-	-
AT1G79680	Upregulated	10 dpi	-	-	-	Decrease (10)	-
AT2G01140	Upregulated	20 dpi	Decrease (20)	-	-	-	-
AT2G01590	Downregulated	10 dpi	-	-	-	-	-
AT2G03550	Downregulated	10 dpi	-	-	-	Increase (10)	-
AT2G05070	Downregulated	20 dpi	-	-	Increase (20)	-	-
AT2G06850	Downregulated	20 dpi	-	Increase (20)	-	-	-
AT2G06950	Upregulated	20 dpi	Decrease (20)	-	-	-	-
AT2G07698	Upregulated	20 dpi	-	-	Decrease (20)	-	-
AT2G10410	Upregulated	10 dpi	-	-	-	-	-
AT2G14560	Upregulated	10 dpi	-	-	Decrease (10)	-	-
AT2G15880	Upregulated	20 dpi	Decrease (20)	-	Decrease (20)	-	-
AT2G16280	Downregulated	20 dpi	-	Increase (20)	-	-	-
AT2G17230	Downregulated	20 dpi	-	-	-	Increase (20)	Increase (20)
AT2G18328	Downregulated	20 dpi	-	Increase (20)	-	-	-
AT2G18660	Upregulated	20 dpi	-	-	Decrease (20)	-	-
AT2G20260	Downregulated	10 dpi	-	Increase (10)	-	-	-
AT2G22330	Upregulated	20 dpi	-	Decrease (20)	-	-	-
AT2G23600	Downregulated	10 dpi	-	-	Increase (10)	-	-
AT2G24850	Upregulated	20 dpi	-	Decrease (20)	-	-	-
AT2G25450	Upregulated	20 dpi	-	Decrease (20)	-	-	-
AT2G28790	Upregulated	20 dpi	Decrease (20)	-	-	-	-
AT2G29120	Upregulated	20 dpi	-	Decrease (20)	-	-	-
AT2G30490	Upregulated	20 dpi	-	-	Decrease (20)	-	-
AT2G31880	Upregulated	10 dpi	-	-	Decrease (10)	-	-
AT2G33770	Upregulated	20 dpi	Decrease (20)	-	-	-	-
AT2G34430	Downregulated	10 dpi	-	Increase (10)	-	-	-
AT2G34460	Downregulated	10 dpi	-	Increase (10)	-	-	-
AT2G36120	Upregulated	20 dpi	Decrease (20)	-	-	-	-
AT2G36145	Downregulated	20 dpi	-	Increase (20)	-	-	-
AT2G36400	Upregulated	20 dpi	Decrease (20)	-	-	-	-
AT2G37470	Downregulated	20 dpi	-	Increase (20)	-	-	-
AT2G38120	Downregulated	10 dpi	-	Increase (10)	-	-	-
AT2G38530	Upregulated	20 dpi	Decrease (20)	-	-	-	-
AT2G39030	Upregulated	20 dpi	Decrease (20)	-	-	-	-
AT2G39330	Upregulated	20 dpi	Decrease (20)	-	-	-	-
AT2G40490	Downregulated	10 dpi	-	Increase (10)	-	-	-
AT2G40610	Downregulated	10 dpi	-	Increase (10)	-	-	-
AT2G40940	Upregulated	20 dpi	-	-	Decrease (20)	-	-
AT2G43510	Upregulated	20 dpi	Decrease (20)	-	-	-	-
AT2G43570	Upregulated	20 dpi	-	Decrease (20)	-	-	-
AT2G44230	Downregulated	10 dpi	-	-	Increase (10)	-	-
AT2G45360	Upregulated	20 dpi	-	Decrease (20)	-	-	-
AT2G47000	Upregulated	20 dpi	Decrease (20)	-	-	-	-
AT2G47800	Upregulated	20 dpi	Decrease (20)	-	-	-	-
AT3G02040	Upregulated	20 dpi	Decrease (20)	-	-	-	-
AT3G02170	Upregulated	20 dpi	-	-	Decrease (20)	-	-
AT3G07520	Upregulated	20 dpi	-	-	Decrease (20)	-	-
AT3G11010	Upregulated	20 dpi	Decrease (20)	-	-	-	-
AT3G13380	Upregulated	20 dpi	Decrease (20)	-	-	-	-
AT3G14620	Upregulated	10 dpi	-	-	Decrease (10)	-	-
AT3G16140	Downregulated	10 dpi	-	-	-	Increase (10)	-
AT3G16660	Upregulated	20 dpi	Decrease (20)	-	-	-	-
AT3G18250	Upregulated	10 and 20 dpi	-	-	Decrease (10 and 20)	-	-
AT3G20250	Upregulated	20 dpi	Decrease (20)	-	-	-	-
AT3G22060	Upregulated	20 dpi	-	-	Decrease (20)	-	-
AT3G23450	Downregulated	20 dpi	-	-	Increase (20)	-	-
AT3G26210	Upregulated	10 and 20 dpi	-	-	Decrease (10 and 20)	Decrease (10 and 20)	-
AT3G26220	Upregulated	10 and 20 dpi	-	-	Decrease (10 and 20)	Decrease (10 and 20)	-
AT3G27690	Downregulated	10 dpi	-	-	-	-	-
AT3G27830	Downregulated	20 dpi	-	-	Increase (20)	-	-
AT3G28510	Upregulated	10 and 20 dpi	Decrease 20	-	Decrease (10)	-	-
AT3G44300	Upregulated	20 dpi	-	Decrease (20)	-	-	-
AT3G46280	Upregulated	20 dpi	-	Decrease (20)	-	-	-
AT3G46370	Downregulated	10 dpi	Increase (10)	-	-	-	-
AT3G47480	Upregulated	10 and 20 dpi	-	-	Decrease (10 and 20)	Decrease (10 and 20)	-
AT3G48720	Downregulated	20 dpi	-	-	Increase (20)	Increase (20)	-
AT3G49120	Upregulated	10 dpi	-	-	Decrease (10)	-	-
AT3G50470	Upregulated	20 dpi	-	-	Decrease (20)	-	-
AT3G50480	Upregulated	20 dpi	-	-	Decrease (20)	-	-
AT3G50770	Upregulated	20 dpi	-	-	Decrease (20)	-	-
AT3G51000	Upregulated	20 dpi	Decrease (20)	-	-	-	-
AT3G52380	Downregulated	10 dpi	-	-	-	Increase (10)	-
AT3G54660	Downregulated	10 dpi	-	-	Increase (10)	-	-
AT3G58120	Downregulated	20 dpi	-	Increase (20)	-	-	-
AT3G59780	Downregulated	10 dpi	-	-	Increase (10)	-	-
AT3G60140	Upregulated	20 dpi	-	Decrease (20)	-	-	-
AT3G61470	Downregulated	10 dpi	-	-	Increase (20)	Increase (10)	-
AT3G62820	Downregulated	10 dpi	-	Increase (10)	-	-	-
AT3G63380	Upregulated	10 and 20 dpi	Decrease (20)	-	Decrease (10)	-	-
AT4G00360	Downregulated	20 dpi	-	Increase (20)	-	-	-
AT4G00400	Downregulated	10 and 20 dpi	-	Increase (10 and 20)	-	-	-
AT4G02520	Upregulated	10 dpi	-	-	Decrease (10)	-	-
AT4G04490	Upregulated	10 and 20 dpi	-	-	Decrease (10 and 20)	-	-
AT4G04500	Upregulated	10 and 20 dpi	Decrease 20	-	Decrease (10)	-	-
AT4G04630	Downregulated	10 dpi	-	-	Increase (10)	-	-
AT4G04840	Downregulated	20 dpi	-	-	Increase (20)	-	-
AT4G05070	Upregulated	20 dpi	-	-	-	Decrease (20)	-
AT4G05180	Downregulated	10 dpi	-	-	-	Increase (10)	-
AT4G05631	Upregulated	20 dpi	Decrease 20	-	Decrease (20)	-	-
AT4G08850	Upregulated	20 dpi	-	-	Decrease (20)	-	-
AT4G11170	Upregulated	10 dpi	-	-	Decrease (10)	-	-
AT4G12480	Upregulated	20 dpi	Decrease (20)	-	-	-	-
AT4G13770	Downregulated	20 dpi	-	Increase (20)	-	-	-
AT4G13820	Upregulated	20 dpi	-	-	Decrease (20)	-	-
AT4G13840	Downregulated	10 and 20 dpi	-	Increase (10 and 20)	-	-	-
AT4G17460	Downregulated	10 dpi	Increase (10)	-	-	-	-
AT4G19530	Downregulated	20 dpi	-	-	-	Increase (20)	-
AT4G20000	Upregulated	20 dpi	-	Decrease (20)	-	-	-
AT4G20360	Downregulated	10 dpi	Increase (10)	-	-	-	-
AT4G21120	Upregulated	20 dpi	Decrease (20)	-	-	-	-
AT4G22490	Upregulated	20 dpi	Decrease (20)	-	-	-	-
AT4G23190	Upregulated	10 dpi	-	-	Decrease (10)	-	-
AT4G24690	Upregulated	20 dpi	-	-	Decrease (20)	-	-
AT4G28240	Upregulated	20 dpi	Decrease (20)	-	-	-	-
AT4G29380	Upregulated	20 dpi	Decrease (20)	-	-	-	-
AT4G33220	Downregulated	20 dpi	-	Increase (20)	-	-	-
AT4G37370	Upregulated	20 dpi	Decrease (20)	-	-	-	-
AT4G38770	Downregulated	10 dpi	-	Increase (10)	-	-	-
AT5G01090	Downregulated	10 dpi	-	Increase (10)	-	-	-
AT5G01590	Downregulated	20 dpi	-	-	Increase (20)	-	-
AT5G02490	Upregulated	20 dpi	Decrease (20)	-	-	-	-
AT5G04720	Upregulated	20 dpi	Decrease (20)	-	-	-	-
AT5G05170	Downregulated	10 and 20 dpi	-	-	Increase (10 and 20)	-	-
AT5G08050	Downregulated	20 dpi	-	-	-	-	-
AT5G10380	Upregulated	10 and 20 dpi	-	-	Decrease (10 and 20)	-	-
AT5G16000	Downregulated	20 dpi	-	-	Increase (20)	-	-
AT5G18470	Upregulated	10 and 20 dpi	-	-	Decrease (10 and 20)	-	-
AT5G19230	Upregulated	10 dpi	-	-	Decrease (10)	-	-
AT5G20230	Upregulated	20 dpi	-	Decrease (20)	-	-	-
AT5G20630	Downregulated	20 dpi	-	Increase (20)	-	-	-
AT5G22390	Downregulated	10 dpi	-	-	Increase (10)	-	-
AT5G22570	Upregulated	20 dpi	-	Decrease (20)	-	-	-
AT5G22580	Downregulated	10 dpi	Increase (10)	-	-	-	-
AT5G23010	Downregulated	10 dpi	-	Increase (10)	-	-	-
AT5G23340	Upregulated	20 dpi	Decrease (20)	-	Decrease (20)	-	-
AT5G24200	Upregulated	20 dpi	-	-	Decrease (20)	-	-
AT5G24210	Upregulated	10 dpi	-	-	Decrease (10)	-	-
AT5G24930	Downregulated	10 dpi	-	-	Increase (10)	-	-
AT5G25610	Downregulated	20 dpi	-	Increase (20)	-	-	-
AT5G35970	Downregulated	20 dpi	-	-	-	Increase (20)	-
AT5G39530	Downregulated	10 dpi	-	-	-	Increase (10)	-
AT5G40380	Downregulated	20 dpi	-	Increase (20)	-	-	-
AT5G40450	Downregulated	20 dpi	-	-	-	Increase (20)	-
AT5G43750	Downregulated	20 dpi	-	-	Increase (20)	-	-
AT5G44260	Upregulated	20 dpi	Decrease (20)	-	-	-	-
AT5G44572	Upregulated	10 and 20 dpi	-	-	Decrease (10 and 20)	-	-
AT5G48380	Upregulated	10 dpi	-	-	Decrease (10)	-	-
AT5G48385	Upregulated	10 and 20 dpi	Decrease 20	-	Decrease (10 and 20)	-	-
AT5G49360	Upregulated	20 dpi	Decrease (20)	-	-	-	-
AT5G49690	Upregulated	10 and 20 dpi	Decrease (10)	Decrease (20)	-	-	-
AT5G63310	Downregulated	10 dpi	-	-	Increase (10)	-	-
AT5G63790	Upregulated	10 dpi	-	-	Decrease (10)	-	-

## Sheet: Supplementary_Table_4
Supplementary Table 4. Public datasets used in this analysis
Dataset treatment or mutant	Type of data	GEO reference	Use in this work
ago4	RNA sequencing	GSE64389	Identification of RdDM-regulated DEGs
polV	RNA sequencing	GSE38464	Identification of RdDM-regulated DEGs
mddcc	RNA sequencing	GSE183985	Identification of RdDM-regulated DEGs
elf6 ref6 jmj13	RNA sequencing	GSE106943	Identification of H3K27me3-regulated DEGs
kyp	RNA sequencing	GSE116643	Identification of H3K9me2-regulated DEGs
ddm1	RNA sequencing	GSE167484	Identification of H3K9me2-regulated DEGs
ros1	DNA methylation	GSE65016 and GSE64569	DMR analysis
met1	DNA methylation	PRJNA601842	DMR analysis
drm2	DNA methylation	GSE41302	DMR analysis
cmt2	DNA methylation	GSE41302	DMR analysis
cmt3	DNA methylation	GSE41302	DMR analysis
ddm1	DNA methylation	GSE41302	DMR analysis

## Sheet: Supplementary_Table_5
Supplementary Table 5. Significant differentially expressed genes under CMV infection at 10 and 20 dpi in the Col-0 and clf genetic backgrounds.
10 dpi Col								10 dpi clf								20 dpi Col								20 dpi clf
GeneID	Base Mean	log2(FC)	Std Error	Wald-Stats	P-value	P-adjusted		GeneID	Base Mean	log2(FC)	Std Error	Wald-Stats	P-value	P-adjusted		GeneID	Base Mean	log2(FC)	Std Error	Wald-Stats	P-value	P-adjusted		GeneID	Base Mean	log2(FC)	Std Error	Wald-Stats	P-value	P-adjusted
AT4G25000	2974.33	4.02794	0.155303	25.9359	2.62064e-148	1.12431e-144		AT3G46280	269.108	3.33525	0.192489	17.3269	2.94582e-67	6.38358e-64		AT3G30844	81.5099	4.82379	0.422538	11.4162	3.46904e-30	1.90823e-28		AT3G22620	408.251	4.32905	0.266332	16.2543	2.08229e-59	1.19611e-56
AT4G08780	44.3108	3.73428	0.392508	9.51388	1.83683e-21	4.49794e-20		AT5G52160	46.2249	3.32209	0.299138	11.1055	1.17897e-28	3.31795e-26		AT3G30843	85.697	4.59632	0.396955	11.579	5.26812e-31	3.0551e-29		AT2G44240	908.003	4.17662	0.170597	24.4823	2.27854e-132	9.9472e-129
AT5G56510	43.6552	3.72174	0.388695	9.57498	1.01879e-21	2.54708e-20		AT1G62940	50.3967	3.28185	0.297226	11.0416	2.40745e-28	6.60372e-26		AT3G59930	46.9154	4.12025	0.397189	10.3735	3.27274e-25	1.27518e-23		AT5G24080	108.45	4.02253	0.302335	13.3049	2.16885e-40	4.64135e-38
AT4G17660	502.279	3.68182	0.183316	20.0845	1.00812e-89	8.31735e-87		AT1G29920	220053	3.24213	0.162441	19.9588	1.2566e-88	9.07681e-85		AT3G30842	29.4294	3.74421	0.443425	8.44386	3.07034e-17	6.53153e-16		AT3G55970	2402.79	3.87288	0.163319	23.7136	2.60874e-124	9.4906e-121
AT5G52390	1166.74	3.64594	0.13882	26.2637	4.98192e-152	2.67168e-148		AT5G62080	46.9612	3.12691	0.30375	10.2943	7.47229e-25	1.65229e-22		AT1G51035	33.1007	3.68561	0.444378	8.29387	1.09627e-16	2.21255e-15		AT1G55990	99.556	3.72959	0.310883	11.9967	3.6959e-33	4.74554e-31
AT5G39720	219.327	3.63078	0.233877	15.5244	2.37358e-54	4.99174e-52		AT1G35140	939.922	3.06104	0.149973	20.4107	1.3445e-92	2.91353e-88		AT3G57510	143.584	3.66782	0.250799	14.6246	1.95791e-48	3.51532e-46		AT5G41040	236.599	3.72549	0.271037	13.7453	5.43204e-43	1.52013e-40
AT3G57260	147515	3.49313	0.101913	34.2757	1.80559e-257	1.93659e-253		AT3G01600	129.411	2.84187	0.234515	12.1181	8.47034e-34	3.33732e-31		AT1G62262	75.0058	3.55767	0.366523	9.70655	2.82739e-22	9.22311e-21		AT5G05340	1686.35	3.72205	0.340378	10.935	7.83706e-28	6.4311e-26
AT4G33070	620.449	3.45152	0.188102	18.3492	3.34701e-75	1.70944e-72		AT3G57260	31576	2.76001	0.15025	18.3695	2.3063e-75	8.3296e-72		AT5G24080	69.8569	3.52492	0.361949	9.73873	2.06109e-22	6.81252e-21		AT5G09530	936.842	3.65222	0.362413	10.0775	6.94686e-24	4.12055e-22
AT1G75040	97953.4	3.44427	0.0994756	34.6243	1.08767e-262	2.33317e-258		AT1G47980	125.035	2.70395	0.233754	11.5675	6.02297e-31	1.94803e-28		AT3G44300	10912.4	3.49531	0.181806	19.2255	2.2648e-82	2.54145e-79		AT5G13580	101.302	3.65061	0.350905	10.4034	2.39222e-25	1.58234e-23
AT3G46280	309.512	3.43212	0.213556	16.0713	4.05415e-58	1.04778e-55		AT2G43620	623.637	2.65194	0.131873	20.1098	6.0568e-90	6.56254e-86		AT5G39720	112.923	3.48335	0.289788	12.0204	2.77767e-33	1.85534e-31		AT3G22600	2224.06	3.47961	0.138874	25.0559	1.50575e-138	8.21686e-135
AT3G28600	48.5945	3.37339	0.36391	9.26986	1.86392e-20	4.21316e-19		AT5G39580	71.3725	2.62079	0.295657	8.86429	7.69958e-19	9.58908e-17		AT4G21680	352.977	3.46042	0.19021	18.1926	5.90566e-74	4.73359e-71		AT1G29920	107080	3.27736	0.113695	28.8259	1.01528e-182	1.10808e-178
AT5G39580	34.3146	3.3206	0.396398	8.37691	5.43337e-17	9.20625e-16		AT1G21910	803.797	2.51182	0.163551	15.3581	3.12837e-53	3.98775e-50		AT3G46280	213.27	3.44646	0.228118	15.1082	1.42997e-51	3.02762e-49		AT5G24200	481.604	3.27724	0.178173	18.3936	1.47935e-75	1.46779e-72
AT2G25470	178.206	3.30562	0.232504	14.2175	7.14014e-46	8.80248e-44		AT1G19610	167.598	2.49458	0.194339	12.8362	1.02801e-37	4.95042e-35		AT1G62420	78.1863	3.44325	0.326327	10.5515	4.99666e-26	2.08052e-24		AT5G09520	59.097	3.27529	0.380713	8.60303	7.76393e-18	2.43044e-16
AT3G62210	24.0913	3.29802	0.449495	7.33715	2.18183e-13	2.62787e-12		AT3G28220	1019.92	2.49457	0.143239	17.4155	6.2959e-68	1.51591e-64		AT4G25000	3084.7	3.43569	0.171212	20.0668	1.43905e-89	2.3069e-86		AT3G29250	227.97	3.26471	0.254421	12.8319	1.08596e-37	1.8813e-35
AT5G49690	34.0116	3.27832	0.39557	8.28758	1.15576e-16	1.90417e-15		AT4G12480	662.319	2.4807	0.185	13.4092	5.34036e-41	3.73308e-38		AT2G25470	271.694	3.40629	0.216325	15.7462	7.29509e-56	1.94909e-53		AT4G37150	770.58	3.26052	0.153843	21.1938	1.08943e-99	2.16183e-96
AT5G10040	40.6212	3.24803	0.401714	8.08542	6.19505e-16	9.49214e-15		AT4G12735	101.72	2.43225	0.249454	9.75029	1.83934e-22	3.24054e-20		AT1G66860	141.849	3.40366	0.249846	13.623	2.9215e-42	3.36242e-40		AT4G21830	269.845	3.25368	0.21695	14.9974	7.63805e-51	3.54731e-48
AT4G21950	30.1873	3.23741	0.420239	7.70373	1.32151e-14	1.77063e-13		AT2G38530	2034.38	2.41733	0.166026	14.56	5.04867e-48	4.97294e-45		AT2G41260	26.0601	3.38844	0.43673	7.75866	8.58308e-15	1.45272e-13		AT2G22510	160.244	3.22941	0.316038	10.2184	1.63997e-24	1.0376e-22
AT4G05540	188.781	3.19841	0.214629	14.902	3.19642e-50	5.27434e-48		AT2G43570	3400.96	2.38529	0.138545	17.2167	1.98888e-66	3.9181e-63		AT3G09220	177.72	3.38553	0.247627	13.6719	1.49451e-42	1.81304e-40		AT4G33610	89.204	3.18291	0.329608	9.65663	4.60762e-22	2.24498e-20
AT4G26460	16.6546	3.19386	0.482258	6.62273	3.52628e-11	3.32493e-10		AT3G24900	216.571	2.35893	0.20135	11.7156	1.06076e-31	3.59167e-29		AT1G19610	495.578	3.373	0.21836	15.447	7.90824e-54	1.95038e-51		AT3G25950	114.461	3.16986	0.341548	9.28086	1.68113e-20	7.19523e-19
AT4G21830	274.018	3.18658	0.243563	13.0832	4.10717e-39	3.58141e-37		AT4G28395	24.7969	2.35839	0.320311	7.36283	1.8005e-13	1.03493e-11		AT4G11650	1244.27	3.33345	0.164748	20.2337	4.94841e-91	1.00961e-87		AT3G50400	34.9952	3.16425	0.386178	8.19376	2.53199e-16	6.69106e-15
AT5G55410	48.2627	3.14312	0.356073	8.82717	1.0736e-18	2.08603e-17		AT5G39720	49.4579	2.27241	0.279044	8.14354	3.83875e-16	3.24944e-14		AT2G43510	3775.49	3.28598	0.177631	18.4989	2.10756e-76	1.81923e-73		AT1G48605	131.151	3.16006	0.235288	13.4306	4.0004e-41	9.19167e-39
AT3G23250	319.555	3.13253	0.219254	14.2872	2.62789e-46	3.31593e-44		AT5G16920	17.747	2.27066	0.320107	7.09343	1.30831e-12	6.56275e-11		AT5G13330	301.667	3.23065	0.19607	16.4771	5.36368e-61	2.22921e-58		AT1G69930	229.977	3.14452	0.236819	13.2782	3.09792e-40	6.56518e-38
AT3G49340	845.12	3.10964	0.145161	21.4221	8.32204e-102	1.19011e-98		AT1G50040	279.686	2.26043	0.164998	13.6997	1.01921e-42	7.61594e-40		AT2G45360	34.3781	3.21895	0.415689	7.74364	9.66097e-15	1.6217e-13		AT2G43510	4609.7	3.13819	0.094331	33.2679	1.12533e-242	2.45637e-238
AT4G16240	160.304	3.07825	0.252786	12.1773	4.10544e-34	2.54526e-32		AT1G75040	15096.8	2.21003	0.165081	13.3875	7.15597e-41	4.69909e-38		AT1G36060	283.406	3.18195	0.218523	14.5612	4.96083e-48	8.83618e-46		AT1G54540	30.2654	3.10259	0.391571	7.92343	2.31044e-15	5.59736e-14
AT2G43570	13314.8	3.06247	0.10835	28.2647	9.39034e-176	6.71441e-172		AT4G34850	45.0262	2.18526	0.305256	7.15878	8.13956e-13	4.25022e-11		AT2G04805	58.8587	3.15259	0.398686	7.90747	2.62677e-15	4.67506e-14		AT4G38080	226.459	3.09942	0.293166	10.5722	4.00872e-26	2.76906e-24
AT3G25795	26.9294	3.05296	0.42708	7.14843	8.77741e-13	1.00151e-11		AT3G13220	18.9342	2.17577	0.318731	6.82635	8.70994e-12	3.89164e-10		AT1G78780	368.291	3.13145	0.225054	13.9143	5.18979e-44	6.933e-42		AT5G13900	24.6428	3.09207	0.417602	7.40434	1.318e-13	2.60119e-12
AT2G01530	25.1551	3.03271	0.436376	6.94976	3.65896e-12	3.88749e-11		AT4G12470	271.281	2.17295	0.206104	10.5429	5.47543e-26	1.30388e-23		AT4G12480	1351.11	3.11413	0.189749	16.4119	1.57332e-60	6.30535e-58		AT3G57260	17562	3.08913	0.146273	21.119	5.32369e-99	9.68379e-96
AT1G12805	251.901	3.03131	0.245744	12.3353	5.84978e-35	3.84919e-33		AT2G18660	2108.84	2.15542	0.117422	18.3563	2.94182e-75	9.10703e-72		AT2G30750	1241.59	3.07764	0.178787	17.214	2.08446e-66	1.11385e-63		AT3G25795	39.2311	3.03535	0.363466	8.35114	6.76095e-17	1.90423e-15
AT5G13330	252.81	3.01283	0.39646	7.59932	2.97683e-14	3.8724e-13		AT2G43590	183.06	2.15447	0.247743	8.69638	3.42641e-18	3.90791e-16		AT1G29860	213.989	3.03976	0.249106	12.2027	3.00791e-34	2.15675e-32		AT3G48920	38.1987	3.00223	0.369179	8.13217	4.2168e-16	1.09187e-14
AT5G40000	43.8217	2.95549	0.348331	8.4847	2.16274e-17	3.76872e-16		AT4G08950	4037.11	2.14906	0.113371	18.956	3.93672e-80	1.70618e-76		AT1G66700	738.582	3.026	0.209614	14.4361	3.06913e-47	5.29851e-45		AT1G29910	78784.9	2.98332	0.113598	26.262	5.21082e-152	3.79139e-148
AT1G76470	56.44	2.95188	0.343901	8.58353	9.2009e-18	1.65856e-16		AT5G44540	27.499	2.12752	0.318716	6.67529	2.46748e-11	1.02828e-09		AT1G61810	221.186	3.0152	0.237496	12.6958	6.23826e-37	5.26335e-35		AT2G43570	2729.79	2.94151	0.13832	21.2661	2.34048e-100	5.10881e-97
AT4G12480	809.433	2.90978	0.172468	16.8714	7.30249e-64	2.70079e-61		AT1G51800	217.351	2.12405	0.193886	10.9552	6.27519e-28	1.65833e-25		AT3G14060	269.034	2.97443	0.258618	11.5013	1.29989e-30	7.34847e-29		AT3G11430	80.4253	2.9413	0.344559	8.53642	1.3845e-17	4.18612e-16
AT5G24540	230.938	2.90684	0.259296	11.2105	3.62098e-29	1.58842e-27		AT3G57270	35.9397	2.07263	0.30529	6.78905	1.12873e-11	4.93137e-10		AT2G22470	645.649	2.96638	0.196156	15.1226	1.15001e-51	2.4817e-49		AT1G09380	52.2651	2.903	0.328036	8.84964	8.78023e-19	3.02295e-17
AT1G65500	1789.76	2.90529	0.175158	16.5867	8.69712e-62	2.87018e-59		AT1G58225	1142.72	2.06866	0.162136	12.7588	2.78623e-37	1.31256e-34		AT5G50260	162.24	2.96376	0.256415	11.5584	6.69061e-31	3.85019e-29		AT1G68850	58.1051	2.85767	0.358583	7.96933	1.59537e-15	3.9216e-14
AT5G10625	26.1503	2.8974	0.415962	6.96554	3.27143e-12	3.49654e-11		AT3G57460	571.16	2.06129	0.134653	15.3082	6.73702e-53	8.11063e-50		AT1G72290	30.1879	2.94571	0.476756	6.17865	6.46508e-10	6.59826e-09		AT2G23540	123.124	2.84721	0.335464	8.48736	2.11376e-17	6.25193e-16
AT5G24090	55.4169	2.88796	0.337164	8.56546	1.07648e-17	1.92342e-16		AT3G29970	87.971	2.05102	0.278243	7.37133	1.68933e-13	9.81439e-12		AT4G16260	2385.95	2.93185	0.15834	18.5163	1.52705e-76	1.37087e-73		AT3G15536	525.696	2.84138	0.202403	14.0383	9.09219e-45	2.91859e-42
AT4G09875	15.7339	2.88758	0.46887	6.1586	7.33909e-10	5.97007e-09		AT4G04500	314.322	2.04509	0.153083	13.3594	1.04439e-40	6.65643e-38		AT1G67990	52.2856	2.9226	0.486781	6.00393	1.92595e-09	1.86231e-08		AT5G19410	33.8894	2.83737	0.406659	6.97728	3.00948e-12	5.06874e-11
AT2G38530	3555.33	2.86827	0.138431	20.7198	2.29866e-95	2.34803e-92		AT3G19680	2948.2	2.03412	0.129563	15.6998	1.51609e-55	2.34669e-52		AT5G43580	313.009	2.91872	0.422071	6.91524	4.67058e-12	6.06959e-11		AT1G44542	48.8322	2.83058	0.420013	6.73927	1.5918e-11	2.44002e-10
AT1G22440	32.3451	2.86037	0.388215	7.368	1.73208e-13	2.09795e-12		AT4G23310	228.87	2.03315	0.17351	11.7177	1.03409e-31	3.55695e-29		AT4G08780	35.9159	2.91516	0.385124	7.5694	3.74941e-14	5.95527e-13		AT3G44540	44.5213	2.79211	0.371589	7.51396	5.7366e-14	1.18969e-12
AT2G43620	611.04	2.85453	0.133689	21.3521	3.73072e-101	5.00173e-98		AT1G29910	130218	2.02337	0.278347	7.26924	3.61509e-13	1.97826e-11		AT4G13660	76.4406	2.91255	0.295243	9.86493	5.90737e-23	2.0272e-21		AT1G33960	1051.04	2.78614	0.201203	13.8474	1.31958e-43	3.78996e-41
AT3G57270	137.634	2.84418	0.236343	12.0341	2.35072e-33	1.37025e-31		AT2G25470	72.7712	2.02284	0.251747	8.03519	9.34355e-16	7.61183e-14		AT5G52160	31.6016	2.8933	0.474029	6.10363	1.03685e-09	1.03468e-08		AT5G45890	20716.9	2.77254	0.392178	7.06959	1.55389e-12	2.70049e-11
AT5G66985	85.93	2.84134	0.321397	8.8406	9.52091e-19	1.86005e-17		AT2G23010	366.327	2.01585	0.173211	11.6381	2.63789e-31	8.66107e-29		AT2G15220	268.761	2.88987	0.223162	12.9496	2.36117e-38	2.12818e-36		AT5G39720	37.4087	2.76416	0.357603	7.7297	1.07804e-14	2.40854e-13
AT3G09270	440.555	2.84071	0.225167	12.616	1.7241e-36	1.28415e-34		AT3G23250	120.298	2.00214	0.231428	8.65122	5.09525e-18	5.57647e-16		AT5G16980	182.45	2.8884	0.276576	10.4434	1.57083e-25	6.27296e-24		AT1G16950	36.9039	2.76403	0.376769	7.33615	2.19825e-13	4.22388e-12
AT2G15780	12.1623	2.83155	0.490565	5.77202	7.83289e-09	5.65545e-08		AT1G71390	86.5263	2.00016	0.247505	8.08128	6.40908e-16	5.34172e-14		AT2G33160	19.9159	2.8788	0.443591	6.48975	8.59782e-11	9.73075e-10		AT4G05540	62.6972	2.74402	0.302131	9.0822	1.06405e-19	4.08192e-18
AT3G46770	122.388	2.82528	0.235247	12.0098	3.15446e-33	1.81899e-31		AT3G25010	2358.2	1.99014	0.139909	14.2246	6.44757e-46	5.82162e-43		AT4G19810	579.262	2.84381	0.219234	12.9716	1.77327e-38	1.61779e-36		AT5G54230	43.487	2.73463	0.364191	7.50878	5.96792e-14	1.2336e-12
AT5G00585	39.7279	2.81043	0.362678	7.7491	9.25473e-15	1.25967e-13		AT5G46050	650.545	1.98516	0.177916	11.1579	6.55536e-29	1.89406e-26		AT1G17020	714.422	2.84238	0.206665	13.7536	4.84878e-43	6.14809e-41		AT2G35300	96.5658	2.72691	0.372796	7.31475	2.57856e-13	4.91142e-12
AT1G44130	250.203	2.79931	0.22492	12.4458	1.47394e-35	1.02654e-33		AT4G21850	964.932	1.98161	0.14005	14.1492	1.88814e-45	1.63664e-42		AT3G45130	428.336	2.83361	0.211653	13.388	7.10754e-41	7.31718e-39		AT3G53040	29.4079	2.7177	0.432586	6.28244	3.33295e-10	4.18594e-09
AT1G47890	492.077	2.79299	0.159924	17.4645	2.67036e-68	1.14564e-65		AT3G29250	247.057	1.9794	0.203205	9.74091	2.01742e-22	3.5256e-20		AT5G16960	38.5295	2.82773	0.439795	6.42964	1.27902e-10	1.40988e-09		AT5G50260	546.501	2.7103	0.230827	11.7417	7.79156e-32	8.76672e-30
AT2G39030	888.632	2.78101	0.310185	8.96567	3.084e-19	6.26467e-18		AT4G02330	1364.1	1.97915	0.128124	15.4472	7.8836e-54	1.06773e-50		AT2G05510	15.9804	2.82416	0.459888	6.14097	8.20214e-10	8.28819e-09		AT1G07900	309.106	2.70112	0.202354	13.3485	1.20897e-40	2.63895e-38
AT1G06620	1049.1	2.7418	0.138399	19.8108	2.40115e-87	1.83954e-84		AT4G04510	123.006	1.97635	0.215797	9.15838	5.26802e-20	7.36503e-18		AT4G09875	58.2866	2.81308	0.324923	8.6577	4.81398e-18	1.10021e-16		AT2G48140	44.23	2.69161	0.388758	6.92362	4.40235e-12	7.26888e-11
AT1G71390	335.928	2.74166	0.177253	15.4675	5.74849e-54	1.17439e-51		AT1G21310	3149.88	1.95082	0.155493	12.546	4.179e-36	1.81118e-33		AT1G09380	43.8185	2.80119	0.403862	6.93601	4.0334e-12	5.27822e-11		AT2G04805	43.2424	2.69036	0.364669	7.37753	1.6125e-13	3.14827e-12
AT1G58225	4009.72	2.73301	0.151993	17.9811	2.74058e-72	1.36717e-69		AT3G15536	493.548	1.94288	0.200787	9.67633	3.80134e-22	6.48623e-20		AT4G05540	235.092	2.80008	0.208519	13.4284	4.12136e-41	4.34252e-39		AT1G55775	54.486	2.68985	0.341443	7.87788	3.32973e-15	7.88301e-14
AT1G68765	66.1161	2.72585	0.348033	7.83218	4.79482e-15	6.67015e-14		AT4G05540	65.2923	1.94255	0.250433	7.75679	8.71079e-15	6.08912e-13		AT4G12735	124.166	2.78973	0.257917	10.8164	2.87855e-27	1.29466e-25		AT4G37420	43.6451	2.68806	0.401781	6.69037	2.2261e-11	3.33502e-10
AT4G11070	60.7419	2.72256	0.317715	8.56919	1.04213e-17	1.86913e-16		AT1G54010	1850.89	1.93168	0.176656	10.9347	7.87067e-28	2.03045e-25		AT5G56510	31.4455	2.78939	0.399649	6.9796	2.96026e-12	3.91498e-11		AT1G21890	163.388	2.67787	0.317633	8.43071	3.43564e-17	9.94604e-16
AT1G69880	279.291	2.7155	0.435326	6.23786	4.43605e-10	3.69545e-09		AT1G33960	1749.29	1.92309	0.147148	13.0691	4.94399e-39	2.74709e-36		AT4G15100	15.0159	2.75358	0.461817	5.96249	2.48427e-09	2.37253e-08		AT2G40170	22.1904	2.67108	0.428561	6.23267	4.58538e-10	5.65798e-09
AT1G65510	354.542	2.71339	0.201586	13.4602	2.68355e-41	2.60474e-39		AT1G75790	13.3452	1.91601	0.319578	5.99543	2.02951e-09	6.20304e-08		AT1G03790	18.7419	2.75017	0.447937	6.13964	8.27084e-10	8.35009e-09		AT5G22560	46.2542	2.66812	0.34937	7.63694	2.2244e-14	4.8409e-13
AT1G78780	150.775	2.7021	0.242957	11.1217	9.83298e-29	4.13583e-27		AT1G66960	463.363	1.91374	0.146468	13.0659	5.15402e-39	2.79219e-36		AT2G44240	1612.68	2.7207	0.160062	16.9978	8.53311e-65	4.25575e-62		AT4G03540	18.2979	2.65629	0.437392	6.073	1.25539e-09	1.45681e-08
AT3G53980	166.469	2.69705	0.223307	12.0778	1.38366e-33	8.24472e-32		AT1G02813	15.7405	1.91216	0.319033	5.9936	2.0524e-09	6.26415e-08		AT4G37150	471.572	2.71732	0.233535	11.6356	2.71737e-31	1.60913e-29		AT1G21520	964.121	2.64789	0.118709	22.3056	3.26006e-110	1.01658e-106
AT2G44240	1897.78	2.69453	0.306015	8.80522	1.30593e-18	2.5192e-17		AT4G04490	520.801	1.91204	0.155153	12.3236	6.76448e-35	2.81897e-32		AT2G37770	267.067	2.71317	0.410028	6.61704	3.6646e-11	4.32866e-10		AT4G10860	51.52	2.62377	0.334563	7.84238	4.42076e-15	1.02329e-13
AT5G02580	126.876	2.67981	0.27358	9.79533	1.17915e-22	3.18965e-21		AT3G23770	20.8023	1.89998	0.319972	5.93797	2.88573e-09	8.508e-08		AT5G44380	200.56	2.7095	0.226241	11.9762	4.73756e-33	3.10892e-31		AT2G33080	492.49	2.61571	0.177391	14.7455	3.2895e-49	1.43606e-46
AT4G15150	30.063	2.67808	0.404588	6.61928	3.60949e-11	3.39444e-10		AT1G77640	192.004	1.89318	0.210675	8.98627	2.55758e-19	3.40016e-17		AT4G05275	25.7146	2.70697	0.439064	6.1653	7.03477e-10	7.15366e-09		AT5G09480	84.1874	2.61408	0.377064	6.93272	4.12817e-12	6.84205e-11
AT3G24900	751.564	2.65972	0.120441	22.0832	4.58554e-108	9.83644e-105		AT1G44130	95.2483	1.8795	0.227858	8.24858	1.60289e-16	1.41774e-14		AT4G03950	12.7956	2.70193	0.47171	5.72795	1.01653e-08	8.95716e-08		AT2G25470	103.526	2.61174	0.249051	10.4867	9.93887e-26	6.71659e-24
AT4G09215	53.7627	2.65293	0.331714	7.99763	1.26841e-15	1.8713e-14		AT2G39030	276.666	1.87318	0.222896	8.40383	4.32156e-17	4.07166e-15		AT2G14610	41297.5	2.70009	0.167671	16.1035	2.41187e-58	8.07906e-56		AT4G21840	309.802	2.5927	0.371623	6.97669	3.02222e-12	5.08628e-11
AT1G19610	212.651	2.65256	0.213138	12.4453	1.4836e-35	1.02993e-33		AT2G27080	240.237	1.87219	0.159728	11.7211	9.93551e-32	3.47262e-29		AT5G00585	59.3845	2.69862	0.305892	8.82213	1.12305e-18	2.71601e-17		AT3G14060	607.39	2.58758	0.135485	19.0987	2.59018e-81	2.97571e-78
AT3G52705	11.7817	2.64294	0.486593	5.43152	5.58765e-08	3.63104e-07		AT4G39830	379.561	1.86806	0.144396	12.937	2.78171e-38	1.43523e-35		AT3G56891	25.0667	2.69857	0.40386	6.68194	2.35793e-11	2.8497e-10		AT1G05450	21.9449	2.57478	0.427981	6.01612	1.78648e-09	2.03206e-08
AT5G35920	53.5822	2.63187	0.331715	7.93414	2.11952e-15	3.0555e-14		AT1G52040	2737.55	1.86617	0.123747	15.0806	2.17426e-51	2.24363e-48		AT3G62210	17.211	2.69587	0.468366	5.75589	8.61851e-09	7.66648e-08		AT4G33467	17.306	2.57209	0.425584	6.04367	1.50643e-09	1.73157e-08
AT1G36060	149.423	2.6173	0.221524	11.815	3.26526e-32	1.76431e-30		AT5G51465	299.351	1.86235	0.202314	9.20525	3.40875e-20	4.85972e-18		AT2G43570	10119.9	2.67341	0.113071	23.6436	1.37315e-123	1.02725e-119		AT3G09960	182.903	2.56961	0.215213	11.9399	7.33412e-33	9.09598e-31
AT4G24340	29.3235	2.6041	0.423623	6.14721	7.88585e-10	6.40028e-09		AT3G13790	2051.89	1.85443	0.116701	15.8904	7.38711e-57	1.23137e-53		AT1G65510	518.299	2.67168	0.191884	13.9234	4.56698e-44	6.13753e-42		AT5G00580	44.1549	2.56672	0.362293	7.08466	1.39389e-12	2.43602e-11
AT3G29250	778.177	2.58506	0.297998	8.67477	4.14405e-18	7.69645e-17		AT5G38250	125.478	1.84557	0.218536	8.44519	3.0355e-17	2.96303e-15		AT4G06615	14.4888	2.66857	0.477341	5.5905	2.26419e-08	1.92191e-07		AT4G12480	670.67	2.54469	0.172967	14.712	5.40036e-49	2.31136e-46
AT2G25440	640.117	2.57624	0.126951	20.2931	1.47956e-91	1.37991e-88		AT1G76470	33.9275	1.84361	0.290053	6.35613	2.06905e-10	7.57369e-09		AT2G21930	27.5629	2.65479	0.405656	6.54444	5.97204e-11	6.88395e-10		AT4G31380	38.392	2.54076	0.379458	6.69576	2.14552e-11	3.22759e-10
AT3G45130	220.042	2.5753	0.214504	12.0059	3.3104e-33	1.90379e-31		AT5G10760	14555.2	1.83222	0.151473	12.096	1.10886e-33	4.29088e-31		AT5G59530	99.6526	2.65381	0.294451	9.01272	2.0101e-19	5.17942e-18		AT4G05030	18.4274	2.5379	0.421971	6.0144	1.80556e-09	2.05162e-08
AT5G18350	66.022	2.57449	0.297769	8.64594	5.33658e-18	9.82618e-17		AT4G23150	919.892	1.83	0.138058	13.2553	4.20633e-40	2.46355e-37		AT3G60140	2165.3	2.63158	0.320891	8.20087	2.38657e-16	4.71079e-15		AT4G18425	235.488	2.52373	0.267753	9.4256	4.2764e-21	1.94875e-19
AT1G62420	51.8927	2.57357	0.346136	7.43513	1.04464e-13	1.29455e-12		AT3G59220	65.621	1.82422	0.26443	6.89869	5.24838e-12	2.425e-10		AT5G02580	143.795	2.62052	0.236025	11.1027	1.2168e-28	5.98876e-27		AT4G28420	21.0994	2.51012	0.413999	6.06312	1.33507e-09	1.54354e-08
AT5G06720	270.653	2.56871	0.176712	14.5361	7.15247e-48	9.96283e-46		AT1G01280	15.5698	1.82251	0.320281	5.69033	1.26795e-08	3.29059e-07		AT3G04320	32.667	2.62044	0.445935	5.8763	4.19546e-09	3.90863e-08		AT3G15534	37.5343	2.49811	0.34021	7.34286	2.0908e-13	4.02451e-12
AT4G12490	438.087	2.56188	0.167483	15.2963	8.08911e-53	1.59192e-50		AT2G18193	133.647	1.82224	0.209803	8.68552	3.77024e-18	4.25526e-16		AT3G57260	79410.2	2.6179	0.131975	19.8363	1.4461e-87	2.16366e-84		AT5G53710	48.8147	2.49618	0.325595	7.66652	1.76726e-14	3.87697e-13
AT3G15536	1905.94	2.56146	0.156939	16.3214	6.95336e-60	2.01563e-57		AT3G60470	75.9036	1.81859	0.232364	7.82648	5.01739e-15	3.57654e-13		AT5G62080	30.6577	2.60345	0.470722	5.53077	3.18837e-08	2.6473e-07		AT5G40010	115.251	2.48873	0.248863	10.0004	1.51759e-23	8.77925e-22
AT1G14780	121.943	2.55469	0.22459	11.3749	5.57504e-30	2.56632e-28		AT5G44390	174.15	1.81466	0.197364	9.19449	3.76791e-20	5.33664e-18		AT3G09270	526.511	2.60121	0.163242	15.9347	3.63995e-57	1.08922e-54		AT5G23190	49.5375	2.48184	0.362188	6.85235	7.26482e-12	1.16429e-10
AT4G04560	32.3994	2.55118	0.390964	6.52536	6.78399e-11	6.19249e-10		AT5G64120	1001.48	1.81282	0.137549	13.1795	1.15184e-39	6.56854e-37		AT1G61440	58.1182	2.59898	0.363656	7.14683	8.88062e-13	1.2341e-11		AT3G24900	205.693	2.47133	0.277053	8.92007	4.65981e-19	1.662e-17
AT5G22560	72.3512	2.5505	0.28063	9.08848	1.00433e-19	2.12464e-18		AT4G23210	407.45	1.79952	0.175081	10.2782	8.83371e-25	1.89531e-22		AT1G68850	24.865	2.58258	0.415174	6.22048	4.95648e-10	5.11441e-09		AT4G33020	81.6459	2.44967	0.301506	8.12477	4.4823e-16	1.1565e-14
AT3G14060	173.442	2.54877	0.19981	12.756	2.88739e-37	2.29398e-35		AT3G54810	1837.23	1.79556	0.111918	16.0436	6.34128e-58	1.14513e-54		AT1G62225	23.8933	2.57171	0.431493	5.96003	2.52187e-09	2.40537e-08		AT4G28040	190.791	2.44673	0.208337	11.7441	7.5739e-32	8.56597e-30
AT2G05330	31.1974	2.54623	0.401334	6.34442	2.23263e-10	1.9226e-09		AT3G17690	113.75	1.79425	0.222359	8.06919	7.07642e-16	5.8529e-14		AT1G65500	1356.37	2.56857	0.150846	17.0277	5.11479e-65	2.66957e-62		AT4G04490	666.078	2.44627	0.134168	18.2329	2.8272e-74	2.57134e-71
AT1G49900	47.4758	2.54387	0.337939	7.52759	5.16864e-14	6.59171e-13		AT1G09930	32.0717	1.78992	0.29595	6.04806	1.46603e-09	4.61086e-08		AT2G04050	137.452	2.56503	0.234879	10.9207	9.18335e-28	4.29379e-26		AT1G61800	482.582	2.44488	0.210499	11.6147	3.4704e-31	3.73162e-29
AT5G44575	154.745	2.53536	0.275839	9.19143	3.87638e-20	8.51303e-19		AT1G36060	185.402	1.78466	0.194318	9.18422	4.14536e-20	5.83311e-18		AT3G45060	293.022	2.55827	0.240254	10.6482	1.77848e-26	7.61725e-25		AT4G28110	12.3193	2.4447	0.446102	5.48014	4.24992e-08	3.94084e-07
AT5G24770	3049.49	2.5344	0.27654	9.16471	4.96806e-20	1.08083e-18		AT4G08770	83.1044	1.78366	0.226153	7.88696	3.09635e-15	2.25161e-13		AT2G19070	18.9495	2.55743	0.484641	5.27696	1.31344e-07	1.01228e-06		AT3G02705	58.3529	2.44407	0.296238	8.25035	1.57925e-16	4.29289e-15
AT1G63245	94.1319	2.53345	0.312899	8.09672	5.64599e-16	8.70684e-15		AT5G57560	3393.59	1.77075	0.13682	12.9422	2.59983e-38	1.37411e-35		AT2G19900	34.7603	2.55695	0.444069	5.75799	8.51193e-09	7.5867e-08		AT3G60540	106.099	2.44165	0.236126	10.3405	4.6234e-25	3.00356e-23
AT1G65481	65.4417	2.53254	0.362596	6.98446	2.85946e-12	3.06999e-11		AT1G09932	1348.42	1.76759	0.130098	13.5866	4.81209e-42	3.47593e-39		AT3G01600	81.4273	2.54061	0.312022	8.14242	3.87452e-16	7.45763e-15		AT1G68450	146.384	2.44087	0.285365	8.5535	1.19414e-17	3.63538e-16
AT1G22990	73.3184	2.52988	0.338163	7.48126	7.36154e-14	9.31087e-13		AT5G24200	660.17	1.7665	0.153877	11.4799	1.66378e-30	5.15059e-28		AT4G15280	221.917	2.51612	0.186978	13.4568	2.80912e-41	3.00214e-39		AT4G22880	1751.43	2.4348	0.194847	12.496	7.85183e-36	1.19853e-33
AT1G69930	219.172	2.52939	0.262427	9.63845	5.50099e-22	1.40478e-20		AT4G23140	2468.25	1.75527	0.113529	15.4609	6.37062e-54	9.20343e-51		AT3G25050	16.2047	2.51285	0.487842	5.15094	2.59178e-07	1.91592e-06		AT3G57950	172.449	2.42635	0.214423	11.3157	1.09723e-29	1.05045e-27
AT4G15610	818.067	2.52891	0.30273	8.35367	6.61765e-17	1.1125e-15		AT4G05380	41.0134	1.74706	0.281577	6.20457	5.48464e-10	1.84267e-08		AT2G15780	9.89972	2.50918	0.483933	5.18496	2.16058e-07	1.61472e-06		AT4G37140	69.7889	2.42407	0.288463	8.40341	4.33695e-17	1.24398e-15
AT2G47245	20.5616	2.5275	0.437172	5.78146	7.40536e-09	5.36301e-08		AT3G04220	120.596	1.7384	0.20623	8.42944	3.47324e-17	3.33032e-15		AT2G02990	98.6841	2.50453	0.285683	8.76684	1.83755e-18	4.36866e-17		AT2G47770	85.9561	2.41208	0.361618	6.67025	2.55365e-11	3.79707e-10
AT1G66960	1575.09	2.52588	0.108864	23.2021	4.33721e-119	1.03375e-115		AT5G07410	116.518	1.73745	0.274409	6.33161	2.42617e-10	8.73341e-09		AT3G20370	74.7374	2.49447	0.316637	7.87799	3.32677e-15	5.84673e-14		AT1G73260	2798.25	2.4105	0.362007	6.65872	2.76224e-11	4.07668e-10
AT3G04320	10.2742	2.52264	0.498335	5.06213	4.14591e-07	2.40492e-06		AT1G14870	565.672	1.73743	0.168923	10.2853	8.20526e-25	1.77808e-22		AT2G38530	3156.62	2.49444	0.182834	13.6432	2.21742e-42	2.6331e-40		AT1G73220	359.824	2.4041	0.262762	9.14937	5.72654e-20	2.27685e-18
AT1G02310	35.9088	2.52021	0.414697	6.07724	1.22271e-09	9.707e-09		AT3G25510	266.508	1.72921	0.16216	10.6636	1.50582e-26	3.7507e-24		AT2G23110	10.4569	2.49323	0.483798	5.15346	2.5573e-07	1.89168e-06		AT5G17220	1574.27	2.40195	0.175702	13.6706	1.52062e-42	3.99904e-40
AT3G28220	1760.23	2.51858	0.171206	14.7108	5.49742e-49	8.24651e-47		AT4G17660	87.8522	1.7176	0.235339	7.29842	2.91169e-13	1.6304e-11		AT4G13860	47.9283	2.48169	0.355041	6.98987	2.75147e-12	3.65176e-11		AT1G08440	46.2852	2.40031	0.401757	5.97453	2.30761e-09	2.58708e-08
AT1G32350	320.397	2.51577	0.22508	11.1772	5.27011e-29	2.27922e-27		AT2G27402	530.728	1.71649	0.13583	12.637	1.31912e-36	5.9553e-34		AT2G12270	11.8555	2.47521	0.485954	5.09351	3.51501e-07	2.54542e-06		AT5G52390	508.419	2.37771	0.398604	5.9651	2.44482e-09	2.73109e-08
AT5G53110	560.303	2.51073	0.18066	13.8976	6.5535e-44	7.5176e-42		AT1G30730	87.966	1.70164	0.249917	6.80881	9.84073e-12	4.36091e-10		AT2G46750	23.4626	2.47401	0.429681	5.75778	8.52293e-09	7.59349e-08		AT5G13930	8445.41	2.37086	0.170862	13.8758	8.87644e-44	2.61831e-41
AT1G14870	838.204	2.50786	0.16785	14.9411	1.7803e-50	2.98354e-48		AT1G65500	755.473	1.70091	0.189548	8.97348	2.87282e-19	3.79597e-17		AT3G55970	1508.39	2.46729	0.344922	7.15319	8.47846e-13	1.18188e-11		AT1G79320	14.121	2.36755	0.442023	5.35617	8.50033e-08	7.48166e-07
AT4G20000	251.112	2.50597	0.232075	10.7981	3.51381e-27	1.3581e-25		AT3G20370	72.4318	1.69809	0.248944	6.82115	9.03118e-12	4.02687e-10		AT4G16730	27.4136	2.46399	0.426133	5.7822	7.3731e-09	6.6349e-08		AT2G18660	623.672	2.3642	0.189914	12.4488	1.41967e-35	2.13714e-33
AT5G59320	1276.15	2.50228	0.402052	6.22376	4.85377e-10	4.02311e-09		AT5G22520	158.033	1.67942	0.196762	8.53529	1.39807e-17	1.44268e-15		AT2G25440	1021.17	2.46066	0.181092	13.5879	4.72387e-42	5.32753e-40		AT5G48400	591.982	2.36329	0.150499	15.703	1.44275e-55	7.68108e-53
AT2G26750	22.3183	2.49866	0.418147	5.97556	2.29297e-09	1.76422e-08		AT1G33760	41.3927	1.67755	0.281994	5.94888	2.69984e-09	8.03646e-08		AT3G18250	938.816	2.45903	0.210695	11.6711	1.79168e-31	1.07228e-29		AT5G00585	40.2447	2.3628	0.352757	6.69809	2.11164e-11	3.18541e-10
AT3G01175	39.8959	2.49746	0.376195	6.63872	3.16411e-11	2.99926e-10		AT2G46400	877.222	1.67552	0.12163	13.7755	3.57922e-43	2.77006e-40		AT1G10540	107.577	2.45644	0.302786	8.11281	4.94643e-16	9.384e-15		AT1G74010	1263.75	2.35149	0.196097	11.9915	3.93802e-33	5.02685e-31
AT5G39130	26.1066	2.49722	0.396475	6.29854	3.00467e-10	2.55462e-09		AT2G04070	133.965	1.67083	0.210961	7.92008	2.37351e-15	1.79839e-13		AT3G11430	33.5595	2.45585	0.377422	6.5069	7.67175e-11	8.73109e-10		AT4G04510	84.192	2.3459	0.265841	8.82444	1.10013e-18	3.74627e-17
AT1G30720	218.915	2.49323	0.201783	12.356	4.52247e-35	3.01278e-33		AT4G05030	30.3749	1.66758	0.296113	5.63156	1.7859e-08	4.52109e-07		AT5G24090	70.0725	2.45152	0.305234	8.03161	9.62034e-16	1.78143e-14		AT3G49120	37421.6	2.34442	0.10884	21.54	6.56753e-103	1.79195e-99
AT3G04070	469.236	2.49228	0.355535	7.00995	2.38395e-12	2.58535e-11		AT1G21520	1148.96	1.66086	0.158913	10.4514	1.4435e-25	3.36351e-23		AT5G40010	225.206	2.44587	0.220979	11.0683	1.78682e-28	8.62402e-27		AT3G52820	207.789	2.33039	0.291985	7.9812	1.44918e-15	3.57431e-14
AT4G21840	1384.3	2.48945	0.143839	17.3072	4.14901e-67	1.71155e-64		AT4G13820	152.582	1.65748	0.199498	8.30822	9.71456e-17	8.77144e-15		AT5G54165	33.2104	2.41701	0.366505	6.59475	4.25968e-11	5e-10		AT1G49900	138.465	2.32558	0.244528	9.51047	1.89807e-21	8.8528e-20
AT4G37150	217.02	2.47613	0.216003	11.4634	2.01436e-30	9.51761e-29		AT5G24540	88.2273	1.6552	0.239662	6.90637	4.97226e-12	2.31221e-10		AT2G12195	9.34925	2.41339	0.4895	4.93031	8.21011e-07	5.61938e-06		AT5G45630	137.077	2.32488	0.243197	9.55967	1.18138e-21	5.60593e-20
AT3G09940	3008.54	2.47442	0.163511	15.1331	9.80169e-52	1.75213e-49		AT4G03420	1721.13	1.65469	0.109086	15.1687	5.70282e-52	6.179e-49		AT3G44042	11.4386	2.41267	0.486783	4.95636	7.18253e-07	4.97063e-06		AT5G44610	215.765	2.30051	0.200589	11.4688	1.89321e-30	1.95853e-28
AT4G13860	44.3325	2.47028	0.356837	6.92271	4.4308e-12	4.64768e-11		AT1G66850	14.1063	1.65326	0.318492	5.19088	2.09298e-07	4.27877e-06		AT2G03360	55.5694	2.40946	0.321405	7.49663	6.54782e-14	1.01627e-12		AT1G52040	2337.37	2.2925	0.373538	6.13728	8.39489e-10	1.00024e-08
AT1G15040	21.1529	2.45825	0.452428	5.43346	5.52713e-08	3.5928e-07		AT5G40000	13.8811	1.64728	0.320312	5.14273	2.70771e-07	5.42828e-06		AT1G73260	3562.37	2.40926	0.32417	7.43208	1.06904e-13	1.63102e-12		AT3G04070	2504.75	2.2871	0.127406	17.9513	4.69104e-72	4.09584e-69
AT2G35730	8.03372	2.43989	0.502504	4.85547	1.20102e-06	6.48059e-06		AT1G69930	44.8624	1.6467	0.270341	6.0912	1.12069e-09	3.59249e-08		AT5G18270	417.275	2.40918	0.19869	12.1254	7.75155e-34	5.40274e-32		AT5G43580	147.222	2.28187	0.241139	9.46288	2.99575e-21	1.38541e-19
AT1G54890	18.3714	2.43763	0.457807	5.32457	1.01192e-07	6.3881e-07		AT2G34600	102.84	1.64656	0.223458	7.36856	1.72484e-13	9.96728e-12		AT2G29350	10199.5	2.40484	0.166471	14.446	2.65689e-47	4.62236e-45		AT5G46050	1730.09	2.27872	0.137109	16.6198	5.01209e-62	3.12582e-59
AT4G01870	1094.15	2.4339	0.177135	13.7404	5.81588e-43	6.33281e-41		AT5G13330	238.186	1.64439	0.209148	7.86232	3.7707e-15	2.73281e-13		AT2G03850	53.735	2.40237	0.346443	6.93439	4.07967e-12	5.33256e-11		AT3G27410	49.7397	2.27083	0.315101	7.20667	5.7337e-13	1.04645e-11
AT1G69480	55.681	2.43037	0.3475	6.99388	2.67395e-12	2.88091e-11		AT1G72240	231.207	1.6147	0.164163	9.83594	7.88306e-23	1.42355e-20		AT2G23030	55.3423	2.39907	0.305444	7.85438	4.01765e-15	7.02791e-14		AT2G38530	1098.11	2.26963	0.330146	6.87463	6.21522e-12	1.00478e-10
AT3G22620	214.456	2.42867	0.247736	9.80346	1.08794e-22	2.96535e-21		AT4G21840	327.129	1.60344	0.184938	8.67013	4.31635e-18	4.77221e-16		AT5G25180	9.08128	2.3972	0.485921	4.93331	8.08461e-07	5.53855e-06		AT1G19610	499.965	2.26458	0.356137	6.35874	2.0342e-10	2.67003e-09
AT3G28955	16.8098	2.42715	0.452168	5.36781	7.96992e-08	5.09595e-07		AT4G25810	331.324	1.60174	0.169689	9.43928	3.7535e-21	6.02506e-19		AT2G01530	21.1998	2.39653	0.423767	5.6553	1.55577e-08	1.34293e-07		AT5G07475	30.7789	2.26276	0.37479	6.0374	1.56618e-09	1.79835e-08
AT1G31570	36.7334	2.42273	0.351101	6.90037	5.18686e-12	5.39851e-11		AT3G22060	836.295	1.60092	0.120425	13.2939	2.51157e-40	1.55502e-37		AT1G52810	66.8383	2.39166	0.333119	7.17961	6.99115e-13	9.84949e-12		AT5G20860	37.0086	2.2589	0.415806	5.43259	5.55431e-08	5.05376e-07
AT5G03210	104.157	2.41748	0.282468	8.55842	1.1443e-17	2.03535e-16		AT3G50930	1957.45	1.59685	0.139366	11.4579	2.14602e-30	6.5499e-28		AT3G08860	3364.29	2.38557	0.333495	7.15322	8.47644e-13	1.18188e-11		AT1G52000	3298.7	2.25386	0.125664	17.9356	6.22305e-72	5.22449e-69
AT4G10265	106.808	2.41653	0.268315	9.00629	2.13146e-19	4.37531e-18		AT1G51620	78.4301	1.59517	0.244478	6.5248	6.80916e-11	2.66156e-09		AT1G13480	35.9489	2.38368	0.37222	6.40394	1.51415e-10	1.65363e-09		AT3G41762	176.39	2.24978	0.203885	11.0346	2.60289e-28	2.23685e-26
AT5G17220	1004.06	2.41121	0.11171	21.5845	2.51373e-103	4.14785e-100		AT3G09260	3380.25	1.59403	0.273191	5.83485	5.38388e-09	1.49293e-07		AT3G00190	14.3453	2.38093	0.468945	5.0772	3.83039e-07	2.75707e-06		AT1G75040	4543.87	2.24792	0.164942	13.6285	2.70986e-42	6.95891e-40
AT1G51010	9.09769	2.40962	0.498036	4.83826	1.30983e-06	7.03483e-06		AT1G04600	222.106	1.59255	0.183388	8.68408	3.81809e-18	4.28695e-16		AT2G17740	215.99	2.37956	0.256142	9.29002	1.54257e-20	4.41019e-19		AT1G65500	650.995	2.24557	0.161421	13.9113	5.4118e-44	1.64068e-41
AT4G08860	41.506	2.3979	0.343989	6.97087	3.14996e-12	3.37007e-11		AT3G45060	494.807	1.59177	0.317629	5.01141	5.40317e-07	1.00937e-05		AT4G35170	59.6011	2.37087	0.338626	7.00144	2.53345e-12	3.37838e-11		AT4G37070	43.4072	2.23936	0.316894	7.06659	1.58785e-12	2.75514e-11
AT5G54060	458.81	2.39317	0.201155	11.8971	1.22473e-32	6.77103e-31		AT4G18253	753.236	1.5909	0.155811	10.2104	1.78117e-24	3.74737e-22		AT5G22560	77.0441	2.36735	0.278742	8.49297	2.01425e-17	4.34254e-16		AT2G44380	112.912	2.23874	0.28358	7.89455	2.91375e-15	6.9662e-14
AT5G17860	176.443	2.39217	0.214884	11.1324	8.72504e-29	3.67703e-27		AT1G51820	98.8505	1.58808	0.255171	6.22359	4.85908e-10	1.65189e-08		AT4G15610	1542.23	2.36513	0.192243	12.3028	8.74595e-35	6.60893e-33		AT2G37750	752.533	2.2357	0.129151	17.3107	3.90551e-67	2.66405e-64
AT5G46050	1422.88	2.38159	0.126109	18.8852	1.50849e-79	9.24534e-77		AT3G45730	357.465	1.581	0.170909	9.25056	2.23316e-20	3.24782e-18		AT4G28420	55.2956	2.36091	0.373164	6.32672	2.50419e-10	2.66485e-09		AT1G74460	43.862	2.23495	0.400791	5.57635	2.45615e-08	2.36492e-07
AT2G30550	5872.02	2.38159	0.121669	19.5744	2.55836e-85	1.89239e-82		AT2G31865	1365.15	1.5776	0.103772	15.2026	3.39779e-52	3.87527e-49		AT4G10720	28.3555	2.35283	0.397626	5.91719	3.27494e-09	3.08821e-08		AT1G68620	2233.36	2.23218	0.158529	14.0806	5.00003e-45	1.65365e-42
AT3G57950	200.65	2.37826	0.207787	11.4457	2.47167e-30	1.15261e-28		AT4G10500	1462.36	1.57655	0.17946	8.785	1.56364e-18	1.87205e-16		AT2G43620	575.977	2.35213	0.164611	14.289	2.56232e-46	4.02141e-44		AT4G07815	107.935	2.23019	0.239861	9.29783	1.43343e-20	6.18357e-19
AT2G44070	12.3271	2.37198	0.482893	4.91203	9.01398e-07	4.96301e-06		AT1G14780	129.687	1.57643	0.21241	7.42164	1.15678e-13	6.94391e-12		AT1G31570	96.871	2.35212	0.242906	9.68326	3.55211e-22	1.15202e-20		AT1G62225	23.511	2.22556	0.394363	5.64343	1.66696e-08	1.64199e-07
AT1G07900	294.294	2.36096	0.194458	12.1412	6.38578e-34	3.92497e-32		AT5G47850	93.2609	1.57506	0.216609	7.27143	3.55702e-13	1.95141e-11		AT1G65730	124.983	2.3369	0.280478	8.33183	7.96027e-17	1.62264e-15		AT1G30700	3126.5	2.21138	0.328847	6.72465	1.76015e-11	2.68487e-10
AT4G22960	20.8715	2.35755	0.420665	5.60433	2.09062e-08	1.4264e-07		AT2G21640	350.509	1.57364	0.201974	7.79131	6.63191e-15	4.65092e-13		AT2G38870	2510.27	2.33091	0.299658	7.77857	7.33497e-15	1.24806e-13		AT5G24090	116.842	2.21083	0.250384	8.82977	1.04888e-18	3.57734e-17
AT2G04805	39.8494	2.34755	0.342828	6.84761	7.50963e-12	7.65996e-11		AT5G44575	48.5021	1.57338	0.267876	5.87354	4.26587e-09	1.21954e-07		AT3G29250	425.937	2.32118	0.169262	13.7135	8.43119e-43	1.04542e-40		AT2G48130	21.6145	2.20217	0.422277	5.21499	1.83823e-07	1.53971e-06
AT2G40113	17.8548	2.34081	0.444605	5.26493	1.40242e-07	8.68704e-07		AT4G24110	340.707	1.57255	0.182129	8.63422	5.91306e-18	6.4068e-16		AT5G65690	20.5207	2.31841	0.420843	5.50897	3.60931e-08	2.96935e-07		AT4G19810	559.219	2.20063	0.18444	11.9314	8.11861e-33	1.0012e-30
AT1G66870	10.6666	2.34061	0.487682	4.79945	1.59099e-06	8.4539e-06		AT2G32680	3957.01	1.56749	0.143183	10.9474	6.83536e-28	1.78461e-25		AT2G37440	29.2312	2.31742	0.382065	6.06553	1.31523e-09	1.29464e-08		AT1G29640	460.419	2.19966	0.245422	8.96275	3.16681e-19	1.16177e-17
AT1G65610	200.901	2.3404	0.203415	11.5055	1.23735e-30	5.95121e-29		AT4G23160	140.638	1.566	0.193229	8.10437	5.30199e-16	4.46786e-14		AT3G16450	366.578	2.31638	0.21135	10.9599	5.9542e-28	2.81326e-26		AT1G65690	1100.43	2.19773	0.135542	16.2144	3.99054e-59	2.23348e-56
AT5G11210	160.379	2.33216	0.221774	10.5159	7.2962e-26	2.51625e-24		AT1G57650	32.6224	1.56132	0.291144	5.36271	8.19837e-08	1.83722e-06		AT4G21950	28.2522	2.31614	0.385061	6.01499	1.79898e-09	1.74706e-08		AT5G38900	463.243	2.18905	0.174134	12.5711	3.04556e-36	4.78262e-34
AT3G02705	163.801	2.32943	0.232417	10.0226	1.21211e-23	3.53274e-22		AT1G06620	511.039	1.55615	0.132264	11.7654	5.88281e-32	2.12468e-29		AT1G23730	1203.96	2.31477	0.313399	7.386	1.51316e-13	2.27918e-12		AT5G02420	135.235	2.18646	0.233619	9.35909	8.04234e-21	3.57532e-19
AT4G04510	412.075	2.32506	0.156481	14.8584	6.13707e-50	9.9732e-48		AT3G07450	10.8568	1.55403	0.316666	4.90748	9.2254e-07	1.64268e-05		AT2G26010	102.308	2.30843	0.282817	8.16228	3.28754e-16	6.36602e-15		AT4G04500	314.855	2.18268	0.204483	10.6741	1.34491e-26	9.81826e-25
AT4G13820	265.439	2.32457	0.179729	12.9337	2.90313e-38	2.39519e-36		AT3G16450	372.648	1.55297	0.301943	5.14325	2.7002e-07	5.42293e-06		AT1G14780	189.084	2.30718	0.187034	12.3356	5.82347e-35	4.44545e-33		AT2G21100	26.5631	2.18206	0.419884	5.19683	2.02712e-07	1.68692e-06
AT5G44610	38.3194	2.32338	0.363847	6.3856	1.7073e-10	1.48694e-09		AT4G35720	12.2467	1.55245	0.319941	4.8523	1.22037e-06	2.1044e-05		AT5G44575	105.84	2.30611	0.275456	8.37196	5.66668e-17	1.17214e-15		AT3G09220	172.026	2.18015	0.424958	5.13028	2.89318e-07	2.35029e-06
AT1G13480	32.3419	2.3232	0.398228	5.83384	5.41648e-09	3.97907e-08		AT1G48605	163.104	1.551	0.184025	8.42821	3.50997e-17	3.35071e-15		AT2G19500	12.6466	2.30127	0.470887	4.88709	1.02339e-06	6.92638e-06		AT5G02580	60.2127	2.17691	0.29794	7.30655	2.74089e-13	5.18442e-12
AT3G15240	8.42252	2.32315	0.499783	4.64831	3.34671e-06	1.69677e-05		AT5G20230	4878.21	1.54106	0.125249	12.3039	8.62729e-35	3.52742e-32		AT5G13170	282.875	2.28942	0.410977	5.57067	2.53764e-08	2.14106e-07		AT1G13310	65.1176	2.17192	0.305774	7.10304	1.22046e-12	2.14667e-11
AT5G40010	222.922	2.31682	0.18109	12.7938	1.77661e-37	1.43271e-35		AT5G52720	48.6445	1.54025	0.274954	5.60184	2.12084e-08	5.30087e-07		AT2G32530	333.292	2.28857	0.248018	9.22742	2.77235e-20	7.7581e-19		AT1G68320	176.383	2.16852	0.264895	8.18634	2.69301e-16	7.07376e-15
AT5G56050	101.257	2.31462	0.238882	9.68937	3.34601e-22	8.77448e-21		AT1G52400	33586.6	1.53915	0.129249	11.9084	1.07002e-32	3.93004e-30		AT4G35190	82.7193	2.2869	0.374026	6.11429	9.69886e-10	9.70881e-09		AT1G29860	90.0101	2.16851	0.29401	7.37563	1.6357e-13	3.19071e-12
AT1G33055	130.648	2.31177	0.23119	9.99946	1.53226e-23	4.42972e-22		AT2G19190	179.156	1.52524	0.200058	7.624	2.4594e-14	1.60528e-12		AT3G04070	785.457	2.28639	0.176277	12.9704	1.79988e-38	1.63542e-36		AT5G10760	7652.35	2.16587	0.118377	18.2963	8.84978e-75	8.39883e-72
AT3G22600	3317.09	2.31062	0.154639	14.942	1.7553e-50	2.9648e-48		AT2G25440	247.444	1.51941	0.221436	6.86164	6.80749e-12	3.10565e-10		AT2G30660	87.649	2.28605	0.287916	7.94001	2.02163e-15	3.64429e-14		AT3G07970	152.377	2.16552	0.448732	4.82587	1.39395e-06	1.00287e-05
AT1G21310	5581.22	2.31012	0.139462	16.5646	1.25619e-61	4.08282e-59		AT3G03640	1940.79	1.51921	0.114381	13.282	2.94343e-40	1.77178e-37		AT1G66760	381.727	2.27797	0.151538	15.0324	4.50706e-51	9.11278e-49		AT4G04460	665.207	2.15603	0.326336	6.60676	3.92809e-11	5.69717e-10
AT1G80820	123.636	2.30671	0.272927	8.45173	2.87016e-17	4.94918e-16		AT5G26730	55.5855	1.51592	0.278685	5.43956	5.34129e-08	1.24861e-06		AT1G60470	99.9819	2.27669	0.309734	7.35048	1.975e-13	2.93932e-12		AT5G42800	5751.87	2.15157	0.345284	6.23131	4.62561e-10	5.70439e-09
AT4G16590	204.343	2.30422	0.401242	5.74271	9.31738e-09	6.66446e-08		AT4G04540	87.0561	1.50886	0.224134	6.73196	1.67397e-11	7.11275e-10		AT5G64100	14.8162	2.27396	0.456708	4.97902	6.39085e-07	4.45988e-06		AT1G32350	1082.89	2.1498	0.21135	10.1717	2.6512e-24	1.62557e-22
AT3G12977	17.6102	2.30249	0.439184	5.24266	1.58278e-07	9.72903e-07		AT1G52000	2461.04	1.50625	0.10768	13.9882	1.8401e-44	1.53365e-41		AT3G54990	24.1237	2.27395	0.405879	5.60252	2.11264e-08	1.80144e-07		AT5G53110	241.54	2.14644	0.169081	12.6948	6.32135e-37	1.04532e-34
AT2G23270	16.003	2.30047	0.458405	5.01842	5.20972e-07	2.98328e-06		AT4G28040	61.1054	1.50613	0.281662	5.34729	8.92816e-08	1.98434e-06		AT1G80160	491.758	2.27104	0.197077	11.5236	1.00287e-30	5.71256e-29		AT1G02310	472.374	2.14461	0.385678	5.56063	2.68808e-08	2.56785e-07
AT1G12940	57.5674	2.2972	0.314478	7.3048	2.77679e-13	3.32394e-12		AT3G47340	2205.03	1.50135	0.305729	4.91073	9.07378e-07	1.61701e-05		AT3G21500	349.415	2.26209	0.439585	5.14596	2.6615e-07	1.96422e-06		AT3G61198	80.8741	2.14104	0.281307	7.61104	2.71895e-14	5.88199e-13
AT1G61120	458.172	2.29227	0.186176	12.3124	7.76542e-35	5.0631e-33		AT3G02705	43.9882	1.498	0.26909	5.56693	2.59273e-08	6.3846e-07		AT3G47340	3132.96	2.26035	0.121757	18.5645	6.22399e-77	5.82021e-74		AT3G60140	5617.48	2.13849	0.34205	6.25199	4.05267e-10	5.03768e-09
AT2G47190	139.18	2.29122	0.235574	9.7261	2.33372e-22	6.20331e-21		AT4G08040	67.9027	1.4947	0.23925	6.24742	4.17285e-10	1.44126e-08		AT1G06620	1354.72	2.25715	0.130737	17.2648	8.655e-67	4.85611e-64		AT5G01550	630.949	2.13373	0.176069	12.1187	8.4084e-34	1.13999e-31
AT5G14180	29.1272	2.28773	0.410488	5.57318	2.50127e-08	1.69418e-07		AT1G47890	157.368	1.49208	0.22548	6.61732	3.65765e-11	1.47326e-09		AT5G12030	43.7493	2.25266	0.339468	6.63586	3.22614e-11	3.82889e-10		AT2G24850	3285.95	2.13002	0.17068	12.4796	9.64123e-36	1.46145e-33
AT5G52770	20.6456	2.28727	0.433638	5.2746	1.33043e-07	8.27701e-07		AT5G26260	34.0254	1.48422	0.306102	4.84877	1.24232e-06	2.13966e-05		AT1G33790	327.801	2.25191	0.185446	12.1432	6.23249e-34	4.37112e-32		AT1G01680	317.687	2.12522	0.217258	9.78201	1.34509e-22	6.99064e-21
AT3G55970	344.768	2.28721	0.35189	6.49981	8.04219e-11	7.26983e-10		AT1G52410	4950.31	1.48116	0.135102	10.9633	5.73716e-28	1.53487e-25		AT5G05340	507.228	2.25181	0.18196	12.3753	3.55731e-35	2.75299e-33		AT3G18250	793.309	2.12404	0.135908	15.6285	4.65687e-55	2.42024e-52
AT5G64890	20.2119	2.28713	0.459695	4.97532	6.51398e-07	3.67231e-06		AT2G39330	4613.83	1.47701	0.142905	10.3356	4.86505e-25	1.09818e-22		AT4G23680	874.987	2.24979	0.195438	11.5115	1.15416e-30	6.55768e-29		AT2G00850	9.88151	2.11653	0.448663	4.71741	2.38864e-06	1.64373e-05
AT4G14630	253.909	2.28139	0.231448	9.85704	6.39052e-23	1.76881e-21		AT2G39530	16.0086	1.47539	0.318854	4.62716	3.70718e-06	5.71776e-05		AT1G61070	15.8909	2.24833	0.488821	4.59948	4.23543e-06	2.58866e-05		AT1G65610	88.426	2.1132	0.29708	7.11323	1.13361e-12	1.99875e-11
AT2G17850	109.971	2.27843	0.277606	8.20744	2.25945e-16	3.6278e-15		AT1G54020	550.764	1.47523	0.155824	9.46728	2.87234e-21	4.64504e-19		AT3G01970	607.445	2.23754	0.176394	12.6849	7.16712e-37	6.00193e-35		AT3G09270	322.786	2.11006	0.173851	12.1372	6.71127e-34	9.21343e-32
AT1G26420	656.283	2.27713	0.134841	16.8876	5.55484e-64	2.09047e-61		AT3G59510	33.5952	1.4704	0.300601	4.89153	1.00055e-06	1.75989e-05		AT1G68450	49.4786	2.23519	0.323377	6.912	4.77856e-12	6.19557e-11		AT4G18350	75.0664	2.10104	0.368123	5.70743	1.14692e-08	1.15849e-07
AT4G23700	547.548	2.27505	0.179298	12.6887	6.83233e-37	5.25306e-35		AT1G29140	79.2594	1.45637	0.295181	4.93383	8.06346e-07	1.45613e-05		AT1G75600	10.2429	2.22619	0.479823	4.63962	3.49059e-06	2.16287e-05		AT3G29590	335.96	2.08694	0.195436	10.6784	1.28519e-26	9.41379e-25
AT4G39675	85.472	2.27367	0.295704	7.68899	1.48301e-14	1.97713e-13		AT2G18690	1703.3	1.4539	0.115423	12.5962	2.21476e-36	9.79466e-34		AT1G66280	62.6702	2.22113	0.397835	5.58305	2.36336e-08	2.00154e-07		AT1G29100	13.4693	2.07975	0.434875	4.78242	1.73198e-06	1.2223e-05
AT4G05030	58.5271	2.27104	0.31068	7.30992	2.6731e-13	3.20161e-12		AT1G76930	2883.71	1.45373	0.297874	4.88034	1.05901e-06	1.85369e-05		AT2G44010	26.1049	2.22041	0.388773	5.71134	1.12091e-08	9.82675e-08		AT2G42560	13.4533	2.07803	0.434815	4.7791	1.76079e-06	1.24143e-05
AT1G01480	74.74	2.27071	0.344545	6.59046	4.38453e-11	4.08214e-10		AT5G24530	7273.41	1.45339	0.116511	12.4743	1.03071e-35	4.37951e-33		AT3G57270	83.1531	2.2187	0.285663	7.76687	8.04474e-15	1.36469e-13		AT1G11190	1296.08	2.07319	0.420957	4.92495	8.43823e-07	6.32303e-06
AT2G15070	12.4964	2.26529	0.473738	4.78174	1.73785e-06	9.16611e-06		AT1G08943	11.0338	1.4498	0.318123	4.55735	5.18029e-06	7.70995e-05		AT3G12500	524.766	2.21669	0.16205	13.679	1.35493e-42	1.65265e-40		AT5G03550	17.3922	2.0725	0.409938	5.05563	4.28964e-07	3.37542e-06
AT4G01360	110.469	2.26456	0.282377	8.01962	1.06073e-15	1.58012e-14		AT3G09270	198.419	1.44481	0.195166	7.40301	1.33136e-13	7.91401e-12		AT5G13900	13.4405	2.20889	0.462113	4.77999	1.75306e-06	1.14538e-05		AT5G13080	1112.41	2.0718	0.175644	11.7954	4.12054e-32	4.7589e-30
AT2G28570	258.559	2.2609	0.193201	11.7023	1.23988e-31	6.29136e-30		AT3G20395	48.7541	1.44051	0.268534	5.36434	8.12451e-08	1.82255e-06		AT2G31420	10.5977	2.19559	0.4804	4.57034	4.86939e-06	2.94883e-05		AT1G44130	163.3	2.07163	0.220544	9.39329	5.8154e-21	2.61729e-19
AT2G32830	112.99	2.25495	0.234813	9.60316	7.75299e-22	1.95889e-20		AT1G12805	261.092	1.43853	0.316464	4.54563	5.47716e-06	8.10171e-05		AT4G37990	708.229	2.19174	0.335781	6.5273	6.69657e-11	7.67575e-10		AT2G35770	18.911	2.07051	0.420804	4.92037	8.638e-07	6.46828e-06
AT2G24850	13003.6	2.25264	0.147913	15.2295	2.25372e-52	4.20387e-50		AT2G20142	782.14	1.43549	0.135731	10.576	3.85246e-26	9.48667e-24		AT5G26220	628.588	2.18871	0.382395	5.7237	1.04229e-08	9.16977e-08		AT2G32190	623.887	2.07033	0.179783	11.5157	1.0997e-30	1.15963e-28
AT1G52890	502.238	2.25171	0.367349	6.12961	8.80943e-10	7.10417e-09		AT1G61070	9.36856	1.43083	0.313721	4.56083	5.09514e-06	7.59366e-05		AT1G15380	591.025	2.18454	0.223251	9.78512	1.30438e-22	4.36929e-21		AT5G54060	786.529	2.06087	0.328256	6.27825	3.42411e-10	4.29549e-09
AT4G24110	275.515	2.24778	0.171533	13.104	3.12205e-39	2.75601e-37		AT3G00210	278.75	1.43019	0.153996	9.28714	1.58482e-20	2.38494e-18		AT2G21187	14.6046	2.18235	0.47049	4.63846	3.5101e-06	2.17436e-05		AT4G18980	251.898	2.05814	0.19317	10.6545	1.6605e-26	1.20416e-24
AT2G23010	311.756	2.24511	0.17709	12.6778	7.8545e-37	5.99598e-35		AT5G44585	108.408	1.42925	0.224114	6.37733	1.80202e-10	6.6638e-09		AT5G49690	38.9949	2.1779	0.353949	6.15316	7.59553e-10	7.70296e-09		AT1G05100	231.716	2.05445	0.238121	8.62774	6.25762e-18	1.97672e-16
AT5G59310	479.27	2.24502	0.489502	4.58633	4.51109e-06	2.23636e-05		AT5G44570	60.2465	1.4291	0.259595	5.50511	3.68935e-08	8.93277e-07		AT3G01175	60.3293	2.17687	0.295113	7.3764	1.62626e-13	2.43972e-12		AT5G18350	50.5044	2.05049	0.328803	6.23621	4.4829e-10	5.55035e-09
AT2G33080	229.058	2.24458	0.19748	11.3661	6.16708e-30	2.82068e-28		AT1G26420	273.946	1.42832	0.170658	8.36948	5.78724e-17	5.33658e-15		AT4G24000	1118.44	2.17358	0.336385	6.46157	1.03619e-10	1.15813e-09		AT2G34430	19427.4	2.04858	0.172805	11.8548	2.03111e-32	2.43599e-30
AT3G52748	83.0253	2.24011	0.29132	7.6895	1.47711e-14	1.9705e-13		AT5G38020	23.6302	1.42151	0.315444	4.50638	6.5943e-06	9.54787e-05		AT5G44567	260.798	2.17311	0.21672	10.0272	1.15707e-23	4.12848e-22		AT3G45330	43.4029	2.0484	0.379166	5.40237	6.57647e-08	5.88566e-07
AT5G38900	769.133	2.23848	0.190655	11.741	7.853e-32	4.08871e-30		AT1G31280	1575.49	1.41966	0.148545	9.55709	1.21113e-21	2.03452e-19		AT4G05030	33.2342	2.17195	0.36411	5.96509	2.44498e-09	2.34098e-08		AT1G15380	2537.98	2.04621	0.149434	13.6931	1.11704e-42	2.97351e-40
AT1G52900	7.77997	2.23517	0.500648	4.46455	8.02357e-06	3.8011e-05		AT3G42960	17.0273	1.41899	0.320258	4.43076	9.39004e-06	0.000130437		AT5G14180	55.4078	2.16866	0.334621	6.48094	9.1154e-11	1.02802e-09		AT2G30550	3771.71	2.04528	0.104837	19.5091	9.19746e-85	1.18095e-81
AT1G19530	209.073	2.22625	0.233433	9.53699	1.47044e-21	3.63811e-20		AT5G22540	91.1704	1.4163	0.224116	6.31951	2.62398e-10	9.41418e-09		AT3G61390	56.7243	2.16235	0.30091	7.18605	6.66919e-13	9.41955e-12		AT4G36610	86.7611	2.04487	0.309547	6.606	3.94833e-11	5.72271e-10
AT5G44567	191.652	2.22303	0.207422	10.7174	8.43139e-27	3.16746e-25		AT4G38560	243.958	1.41305	0.161693	8.73908	2.35018e-18	2.70895e-16		AT3G16770	12705.7	2.16197	0.16035	13.4828	1.97359e-41	2.13978e-39		AT3G11580	218.329	2.04313	0.174103	11.7352	8.41661e-32	9.42142e-30
AT5G62520	48.2784	2.21885	0.340719	6.51226	7.40281e-11	6.73442e-10		AT2G29110	401.631	1.40923	0.165291	8.52577	1.51794e-17	1.55159e-15		AT1G69930	209.815	2.16191	0.200146	10.8017	3.3806e-27	1.50537e-25		AT1G07985	101.491	2.04247	0.27466	7.43636	1.03494e-13	2.08018e-12
AT3G49120	40261	2.21751	0.0926592	23.9319	1.42674e-126	3.82562e-123		AT1G52030	2142.94	1.40742	0.173671	8.10397	5.31938e-16	4.46786e-14		AT4G14630	304.442	2.15972	0.209149	10.3262	5.36279e-25	2.06091e-23		AT5G49600	34.4007	2.03797	0.40557	5.02495	5.03573e-07	3.91314e-06
AT5G37540	647.442	2.21694	0.116888	18.9663	3.23841e-80	2.10506e-77		AT4G30290	203.03	1.40643	0.219386	6.41076	1.44794e-10	5.44738e-09		AT1G22440	22.6221	2.15958	0.419962	5.14233	2.71356e-07	1.99805e-06		AT2G04100	214.942	2.03722	0.222674	9.14889	5.75212e-20	2.28286e-18
AT2G43510	1556.22	2.21515	0.378552	5.85164	4.86759e-09	3.59785e-08		AT1G66760	557.902	1.40541	0.168622	8.33463	7.77388e-17	7.10801e-15		AT3G11150	29.972	2.15902	0.411677	5.24445	1.56752e-07	1.19496e-06		AT4G13890	127.63	2.03433	0.22297	9.12381	7.25296e-20	2.81593e-18
AT4G33905	40.5112	2.21424	0.348097	6.36099	2.00464e-10	1.73533e-09		AT2G39310	258.705	1.4032	0.193641	7.24638	4.28049e-13	2.31895e-11		AT1G61800	718.555	2.15839	0.1897	11.3779	5.38883e-30	2.90725e-28		AT5G55410	121.54	2.02931	0.271852	7.46477	8.3443e-14	1.6959e-12
AT3G60970	84.5203	2.21392	0.265276	8.3457	7.07921e-17	1.18545e-15		AT1G13480	21.8509	1.4005	0.30913	4.53046	5.88564e-06	8.64104e-05		AT1G55775	67.2332	2.15449	0.281971	7.64082	2.15843e-14	3.50011e-13		AT2G27402	122.555	2.02821	0.236575	8.57323	1.00622e-17	3.0935e-16
AT4G28390	1294.03	2.21314	0.103251	21.4346	6.35148e-102	9.73183e-99		AT5G61090	28.7897	1.39135	0.298411	4.66254	3.12335e-06	4.91882e-05		AT5G39180	6.74482	2.15129	0.490095	4.38953	1.13595e-05	6.51026e-05		AT2G26290	62.4678	2.02768	0.276697	7.32818	2.33297e-13	4.46703e-12
AT1G80130	1626.38	2.20626	0.150194	14.6895	7.5303e-49	1.10639e-46		AT1G57630	290.99	1.39099	0.181682	7.65621	1.91504e-14	1.26636e-12		AT1G30700	1173.84	2.14286	0.131304	16.3198	7.13369e-60	2.66836e-57		AT5G44550	77.0712	2.02593	0.347339	5.83271	5.45356e-09	5.75909e-08
AT3G45330	127.12	2.205	0.216218	10.1981	2.02275e-24	6.38088e-23		AT3G07520	728.854	1.39097	0.137678	10.1031	5.35378e-24	1.07423e-21		AT1G02310	98.6564	2.13768	0.351479	6.08195	1.18729e-09	1.17696e-08		AT5G46350	319.766	2.02515	0.15674	12.9205	3.44911e-38	6.54671e-36
AT3G01600	66.5333	2.20473	0.28186	7.82206	5.19671e-15	7.21518e-14		AT2G32210	172.724	1.38967	0.180698	7.69055	1.46498e-14	9.92067e-13		AT5G53110	507.868	2.13343	0.173651	12.2858	1.08017e-34	8.00071e-33		AT5G54165	48.6894	2.0241	0.339496	5.96206	2.4908e-09	2.77819e-08
AT2G30750	614.795	2.20435	0.370407	5.95116	2.66244e-09	2.03318e-08		AT3G25780	512.318	1.38815	0.154988	8.9565	3.35157e-19	4.37521e-17		AT4G36430	161.062	2.12864	0.288945	7.36695	1.74578e-13	2.61377e-12		AT5G37690	56.3103	2.02056	0.378463	5.33885	9.35372e-08	8.18559e-07
AT4G04500	1088.55	2.20279	0.115224	19.1174	1.80747e-81	1.21162e-78		AT4G25000	1219.44	1.37933	0.174515	7.90379	2.70541e-15	2.0009e-13		AT4G04460	440.347	2.11979	0.234601	9.03576	1.62868e-19	4.26018e-18		AT3G21500	294.139	2.01775	0.271706	7.42624	1.11726e-13	2.22922e-12
AT2G36690	15.3989	2.20054	0.452495	4.86313	1.15544e-06	6.25641e-06		AT4G33560	677.797	1.37911	0.279706	4.93058	8.19851e-07	1.47682e-05		AT2G36080	572.788	2.11487	0.130307	16.2299	3.09795e-59	1.08637e-56		AT2G17500	828.418	2.01687	0.325916	6.18832	6.08083e-10	7.37402e-09
AT5G64100	19.7589	2.19684	0.436035	5.03821	4.69909e-07	2.70895e-06		AT1G02930	7204.12	1.37675	0.118162	11.6514	2.25747e-31	7.52607e-29		AT3G07970	29.7163	2.11423	0.405825	5.20973	1.89119e-07	1.42573e-06		AT3G28210	401.931	2.01557	0.244527	8.24275	1.68296e-16	4.55777e-15
AT5G52720	54.9171	2.19636	0.33927	6.47377	9.55858e-11	8.55407e-10		AT5G57010	61.5976	1.37609	0.248711	5.53288	3.15023e-08	7.64451e-07		AT2G19970	108.252	2.11405	0.347943	6.07584	1.23339e-09	1.21836e-08		AT4G18870	19.8402	2.009	0.404433	4.96745	6.78393e-07	5.15409e-06
AT4G21120	468.014	2.19586	0.151565	14.4879	1.44394e-47	1.99832e-45		AT1G34420	476.182	1.37492	0.151569	9.07125	1.17659e-19	1.57387e-17		AT5G13080	622.046	2.11099	0.174152	12.1216	8.12003e-34	5.62462e-32		AT4G09875	26.5649	2.00737	0.372974	5.38207	7.36321e-08	6.53616e-07
AT2G29090	344.278	2.19165	0.147962	14.8123	1.2208e-49	1.89764e-47		AT2G36020	42.7569	1.37452	0.316671	4.34052	1.42144e-05	0.000188024		AT5G13580	28.0543	2.10877	0.380791	5.53786	3.06189e-08	2.54889e-07		AT1G29930	436951	2.00446	0.0933448	21.4737	2.74528e-102	6.65821e-99
AT4G28420	30.6596	2.19152	0.404948	5.41185	6.23769e-08	4.03634e-07		AT1G19180	863.737	1.36424	0.138543	9.84707	7.05722e-23	1.28513e-20		AT1G18970	13.0005	2.10342	0.466061	4.51319	6.38596e-06	3.80058e-05		AT5G57510	42.9152	1.99743	0.33841	5.9024	3.58246e-09	3.90014e-08
AT1G67980	352.131	2.1907	0.355316	6.16549	7.02635e-10	5.72871e-09		AT1G35710	12514.1	1.36359	0.129903	10.497	8.92009e-26	2.10107e-23		AT1G04580	91.2897	2.10075	0.320939	6.54563	5.92456e-11	6.83273e-10		AT5G61890	42.7521	1.9972	0.339708	5.87917	4.12336e-09	4.42718e-08
AT5G10300	429.006	2.18776	0.150494	14.5372	7.04219e-48	9.87334e-46		AT5G00585	24.3046	1.36105	0.307412	4.42747	9.53467e-06	0.000131939		AT3G52780	61.7349	2.10006	0.297583	7.05708	1.7004e-12	2.30587e-11		AT1G52890	3781.44	1.9967	0.17571	11.3636	6.34584e-30	6.2395e-28
AT1G74010	335.323	2.18556	0.22521	9.70454	2.88384e-22	7.59966e-21		AT5G50200	1271.27	1.36021	0.130932	10.3887	2.79063e-25	6.4333e-23		AT2G38380	189.716	2.09867	0.257984	8.13488	4.12347e-16	7.91642e-15		AT2G29350	10418.9	1.99259	0.142408	13.9921	1.74097e-44	5.42883e-42
AT2G42350	131.098	2.18312	0.253598	8.60861	7.39531e-18	1.34552e-16		AT5G56050	61.8809	1.35897	0.25148	5.40389	6.52119e-08	1.49856e-06		AT3G41762	219.978	2.0978	0.267949	7.82911	4.91326e-15	8.48871e-14		AT5G49690	63.5755	1.98823	0.342584	5.80362	6.48985e-09	6.81387e-08
AT3G60966	212.65	2.18145	0.185404	11.7659	5.84746e-32	3.09139e-30		AT1G66880	2887.53	1.35182	0.113405	11.9203	9.27942e-33	3.52781e-30		AT3G02480	89.6642	2.09316	0.320472	6.53149	6.5117e-11	7.4753e-10		AT1G76930	2533.59	1.98653	0.355426	5.58916	2.28171e-08	2.20474e-07
AT4G12735	83.7934	2.18063	0.494869	4.40647	1.05068e-05	4.87194e-05		AT5G39670	179.994	1.34933	0.18407	7.33049	2.29316e-13	1.29746e-11		AT4G10860	133.813	2.09315	0.236792	8.83964	9.60299e-19	2.33247e-17		AT1G66465	191.768	1.98316	0.240865	8.23349	1.81833e-16	4.88197e-15
AT5G43420	412.693	2.17968	0.150678	14.4659	1.99048e-47	2.68539e-45		AT4G18190	9.35114	1.34649	0.304107	4.42769	9.52474e-06	0.000131886		AT5G58860	41.1467	2.09187	0.336489	6.21678	5.07474e-10	5.22922e-09		AT5G11210	168.945	1.9805	0.22128	8.9502	3.54846e-19	1.29093e-17
AT3G48770	123.173	2.17902	0.242118	8.99984	2.26053e-19	4.63581e-18		AT1G43910	1449.92	1.34561	0.12404	10.8483	2.03275e-27	5.18233e-25		AT1G08320	51.6864	2.09021	0.342387	6.10484	1.02906e-09	1.02737e-08		AT2G02990	299.841	1.97712	0.233767	8.45766	2.72792e-17	8.00338e-16
AT2G46150	231.224	2.17714	0.181609	11.988	4.10486e-33	2.34184e-31		AT5G13210	181.83	1.3456	0.180372	7.46011	8.64525e-14	5.24769e-12		AT3G01420	1774.59	2.08391	0.151981	13.7116	8.64819e-43	1.06644e-40		AT4G14090	690.815	1.97449	0.154782	12.7566	2.86413e-37	4.84637e-35
AT4G36950	111.525	2.17507	0.464354	4.68407	2.81231e-06	1.44081e-05		AT4G27860	644.005	1.34327	0.134494	9.98757	1.72764e-23	3.34267e-21		AT1G69880	62.8632	2.08145	0.398657	5.22115	1.77818e-07	1.34596e-06		AT5G12030	43.9585	1.96056	0.357319	5.48688	4.091e-08	3.80966e-07
AT3G25010	6307.29	2.17489	0.0993835	21.8839	3.70169e-106	7.21863e-103		AT5G41550	56.4697	1.34186	0.254327	5.27613	1.3194e-07	2.80583e-06		AT3G07255	10.2023	2.0787	0.48573	4.27954	1.87284e-05	0.000103273		AT4G11350	220.809	1.95435	0.17927	10.9017	1.13085e-27	9.1763e-26
AT4G17670	605.057	2.17302	0.170876	12.7169	4.76396e-37	3.71606e-35		AT3G09940	1374.33	1.34148	0.183577	7.30748	2.72198e-13	1.53607e-11		AT2G38940	231.551	2.07752	0.232459	8.93715	3.99342e-19	1.00476e-17		AT5G66690	30.3569	1.95286	0.388046	5.03256	4.83967e-07	3.77018e-06
AT4G12470	235.236	2.1638	0.178261	12.1383	6.61583e-34	4.05475e-32		AT5G14490	15.3003	1.34028	0.319692	4.19242	2.75995e-05	0.000337518		AT1G69480	193.949	2.07632	0.225363	9.21322	3.16489e-20	8.77992e-19		AT4G39670	374.193	1.94969	0.191381	10.1875	2.25527e-24	1.39853e-22
AT1G65484	150.134	2.16233	0.23607	9.15972	5.20309e-20	1.12853e-18		AT4G23200	80.6989	1.33852	0.237422	5.63771	1.72321e-08	4.37773e-07		AT3G28360	17.3987	2.07542	0.439563	4.72156	2.34045e-06	1.50162e-05		AT5G05220	27.5975	1.94627	0.418174	4.6542	3.2524e-06	2.17905e-05
AT5G24200	1472.03	2.15949	0.141735	15.2361	2.03637e-52	3.83178e-50		AT1G33790	439.116	1.3364	0.178491	7.48722	7.03463e-14	4.31843e-12		AT5G09530	287.304	2.07508	0.239018	8.68169	3.8992e-18	9.02162e-17		AT4G37010	451.248	1.94453	0.147151	13.2145	7.23347e-40	1.46196e-37
AT3G09960	158.137	2.15564	0.239805	8.98915	2.49154e-19	5.0901e-18		AT5G09980	95.6547	1.33627	0.214264	6.23655	4.47323e-10	1.53621e-08		AT3G09950	14.7131	2.07247	0.455748	4.5474	5.43131e-06	3.26184e-05		AT4G34131	176.763	1.94418	0.247393	7.85868	3.88195e-15	9.09176e-14
AT5G39610	289.624	2.15243	0.240309	8.95693	3.33859e-19	6.75623e-18		AT5G67300	4042.59	1.33602	0.109783	12.1697	4.50997e-34	1.80983e-31		AT2G45570	448.324	2.07073	0.210366	9.84345	7.31565e-23	2.49901e-21		AT2G41800	25.0437	1.94015	0.407755	4.75813	1.95396e-06	1.36702e-05
AT1G58420	674.589	2.15225	0.192624	11.1733	5.50757e-29	2.37235e-27		AT4G39610	48.3072	1.33525	0.26777	4.98658	6.14574e-07	1.1344e-05		AT3G05400	232.659	2.06984	0.24559	8.42804	3.51513e-17	7.42844e-16		AT1G49960	38.922	1.9367	0.366577	5.28319	1.26951e-07	1.08841e-06
AT4G39190	383.822	2.14937	0.152208	14.1212	2.80995e-45	3.40544e-43		AT5G53110	190.094	1.33419	0.191344	6.9727	3.10917e-12	1.49724e-10		AT3G57460	1077.82	2.06969	0.108904	19.0048	1.55651e-80	1.58785e-77		AT3G04320	23.2197	1.93335	0.386666	5.00006	5.73125e-07	4.41744e-06
AT1G29920	150349	2.14769	0.12297	17.4652	2.63759e-68	1.14564e-65		AT5G02760	197.41	1.33315	0.205897	6.47484	9.49145e-11	3.63392e-09		AT2G26480	41.0549	2.0677	0.33108	6.24532	4.22929e-10	4.4025e-09		AT2G43540	2131.29	1.92972	0.114888	16.7966	2.58626e-63	1.66038e-60
AT1G65690	999.636	2.14626	0.293117	7.32217	2.43988e-13	2.92881e-12		AT3G15950	872.011	1.33304	0.146151	9.12102	7.44236e-20	1.01431e-17		AT5G59330	20.32	2.06669	0.430144	4.80465	1.55022e-06	1.02028e-05		AT1G22990	176.097	1.92932	0.237512	8.12307	4.54549e-16	1.17142e-14
AT4G03320	215.378	2.1437	0.193876	11.0571	2.02577e-28	8.40519e-27		AT4G20000	137.221	1.33201	0.222398	5.9893	2.10744e-09	6.40507e-08		AT5G40000	30.0066	2.06611	0.375699	5.49937	3.81156e-08	3.12542e-07		AT3G48850	295.643	1.92914	0.176024	10.9596	5.97801e-28	4.98045e-26
AT1G66700	462.176	2.14082	0.393098	5.44601	5.15127e-08	3.35764e-07		AT3G60540	215.227	1.32957	0.213499	6.22753	4.73836e-10	1.61447e-08		AT1G13520	335.217	2.0655	0.216589	9.53649	1.47743e-21	4.54842e-20		AT5G13330	521.844	1.92798	0.148794	12.9573	2.13505e-38	4.19855e-36
AT5G38250	348.298	2.13616	0.190891	11.1905	4.53928e-29	1.97509e-27		AT1G80840	464.874	1.32835	0.137088	9.68977	3.33289e-22	5.73205e-20		AT1G51030	8.2386	2.06399	0.48815	4.22819	2.35583e-05	0.000127834		AT2G25440	722.201	1.9261	0.131833	14.6102	2.41965e-48	9.78075e-46
AT5G53710	20.2178	2.13559	0.437015	4.88676	1.02509e-06	5.59524e-06		AT3G45860	4396.54	1.32762	0.120635	11.0053	3.60273e-28	9.7589e-26		AT1G54890	20.7459	2.06076	0.428717	4.80682	1.53353e-06	1.01019e-05		AT5G25260	272.949	1.92595	0.206474	9.32779	1.08104e-20	4.73833e-19
AT5G44480	144.826	2.13387	0.240141	8.88589	6.34123e-19	1.25601e-17		AT5G24780	6445.47	1.32588	0.266632	4.9727	6.60258e-07	1.21047e-05		AT3G46700	38.8037	2.05945	0.374727	5.49589	3.88751e-08	3.18421e-07		AT1G66390	78.4478	1.92531	0.29461	6.53512	6.35594e-11	8.98558e-10
AT1G76930	2595.87	2.12917	0.153491	13.8716	9.41329e-44	1.06838e-41		AT1G19640	62.0884	1.32555	0.244481	5.4219	5.89692e-08	1.36816e-06		AT3G15170	36.5013	2.05894	0.364693	5.64566	1.64546e-08	1.41592e-07		AT5G47450	8.95039	1.92522	0.448698	4.29068	1.78127e-05	0.000102212
AT5G42800	1807.59	2.12714	0.109877	19.3593	1.70346e-83	1.17874e-80		AT3G26110	49.7913	1.32187	0.298866	4.42293	9.73704e-06	0.00013431		AT2G04100	278.7	2.05539	0.185506	11.0799	1.56997e-28	7.65975e-27		AT3G59220	40.9588	1.92461	0.358331	5.37105	7.82786e-08	6.9289e-07
AT2G02340	24.8615	2.12607	0.409941	5.18629	2.14525e-07	1.29555e-06		AT3G49340	97.2543	1.31388	0.252065	5.21245	1.86361e-07	3.8498e-06		AT5G06720	265.642	2.05358	0.169347	12.1264	7.65191e-34	5.3499e-32		AT4G35170	27.8969	1.92258	0.381834	5.03513	4.77529e-07	3.72934e-06
AT5G14160	17.656	2.12578	0.430819	4.93427	8.04508e-07	4.46738e-06		AT5G05600	1011.63	1.31366	0.140415	9.35559	8.31342e-21	1.2868e-18		AT3G32195	8.1448	2.05298	0.488275	4.20456	2.61591e-05	0.000140924		AT4G21120	1736.29	1.92181	0.0914866	21.0064	5.72713e-98	8.92942e-95
AT1G16510	615.614	2.12507	0.162283	13.0949	3.5233e-39	3.08483e-37		AT1G65481	35.49	1.31285	0.284497	4.61463	3.93802e-06	6.02236e-05		AT5G56050	115.17	2.04577	0.246826	8.28833	1.14846e-16	2.31581e-15		AT5G18270	1007.2	1.91035	0.159038	12.0119	3.07827e-33	4.02351e-31
AT5G13080	436.701	2.12165	0.457111	4.64144	3.4599e-06	1.75002e-05		AT2G23100	184.228	1.30529	0.187793	6.9507	3.63491e-12	1.72738e-10		AT5G59390	25.3227	2.04106	0.407466	5.00916	5.4668e-07	3.85337e-06		AT2G26692	9.78044	1.90513	0.444044	4.2904	1.78352e-05	0.000102287
AT5G51465	740.89	2.12101	0.335241	6.32684	2.5023e-10	2.14364e-09		AT5G52390	147.018	1.3051	0.226329	5.76639	8.09876e-09	2.18013e-07		AT4G12470	713.834	2.04059	0.346642	5.88675	3.93871e-09	3.68012e-08		AT3G09950	28.5641	1.90431	0.373803	5.09441	3.49829e-07	2.80429e-06
AT4G37010	245.908	2.11988	0.199826	10.6087	2.71585e-26	9.69348e-25		AT5G60800	1282.16	1.30026	0.140474	9.25624	2.11764e-20	3.10194e-18		AT5G62150	181.226	2.03945	0.220668	9.24216	2.41576e-20	6.81117e-19		AT5G58860	97.851	1.90324	0.440528	4.32037	1.55769e-05	9.07428e-05
AT1G56650	180.9	2.11977	0.198797	10.663	1.51627e-26	5.55992e-25		AT5G01600	4678.75	1.29829	0.112724	11.5174	1.07823e-30	3.43606e-28		AT5G01550	341.289	2.03836	0.243042	8.38688	4.99226e-17	1.03838e-15		AT5G07990	909.016	1.90254	0.192367	9.89017	4.59248e-23	2.5124e-21
AT1G79680	229.387	2.11614	0.228674	9.25398	2.16279e-20	4.858e-19		AT4G23220	957.046	1.29758	0.147295	8.80942	1.25799e-18	1.54015e-16		AT3G23635	45.7931	2.0362	0.322124	6.32115	2.59618e-10	2.75751e-09		AT1G28130	787.636	1.89506	0.205947	9.20171	3.52294e-20	1.45641e-18
AT5G57510	29.4965	2.11607	0.410747	5.15176	2.58049e-07	1.53761e-06		AT3G00800	23.7236	1.29574	0.307025	4.22031	2.43965e-05	0.000303834		AT1G32950	84.6784	2.03431	0.253034	8.03967	9.00813e-16	1.67359e-14		AT2G45580	50.2313	1.89463	0.395642	4.78874	1.67833e-06	1.18982e-05
AT4G23310	978.306	2.11356	0.123295	17.1423	7.17572e-66	2.85049e-63		AT5G60950	573.002	1.29488	0.153339	8.44457	3.05173e-17	2.96552e-15		AT2G42140	19.8796	2.0322	0.416909	4.87445	1.09113e-06	7.34942e-06		AT3G13790	1337.32	1.89075	0.177579	10.6473	1.79406e-26	1.29243e-24
AT5G24080	51.1203	2.11284	0.400462	5.27601	1.32024e-07	8.22073e-07		AT3G26470	127.689	1.2945	0.20292	6.37937	1.77823e-10	6.58705e-09		AT3G00610	30.0756	2.0269	0.416834	4.8626	1.15854e-06	7.77079e-06		AT1G47510	221.063	1.89046	0.417126	4.5321	5.83997e-06	3.68851e-05
AT3G57460	1150.9	2.11259	0.141175	14.9643	1.25604e-50	2.13835e-48		AT2G04040	34.8129	1.29284	0.288588	4.47986	7.46919e-06	0.000106415		AT4G37520	2925.71	2.02663	0.127234	15.9283	4.0291e-57	1.17435e-54		AT4G10500	1164.17	1.88893	0.331013	5.70652	1.15312e-08	1.16367e-07
AT1G17380	531.918	2.11225	0.167903	12.5802	2.7125e-36	1.9724e-34		AT3G52160	11.7741	1.29273	0.316564	4.08365	4.43344e-05	0.000511025		AT1G77380	214.659	2.02556	0.192128	10.5428	5.48565e-26	2.27568e-24		AT2G18370	53.9941	1.88834	0.343037	5.50476	3.69671e-08	3.46465e-07
AT5G43650	30.5899	2.11132	0.432966	4.87641	1.08034e-06	5.87732e-06		AT2G05440	833.13	1.29268	0.306115	4.22285	2.41231e-05	0.000300948		AT1G43160	26.3078	2.02494	0.398531	5.08099	3.7547e-07	2.70693e-06		AT1G13520	446.615	1.88474	0.177346	10.6274	2.22148e-26	1.57437e-24
AT1G66465	734.672	2.11124	0.164763	12.8137	1.37343e-37	1.11597e-35		AT4G11070	15.3764	1.29245	0.318676	4.05568	4.99892e-05	0.000566266		AT3G57950	198.3	2.02431	0.192329	10.5253	6.60853e-26	2.72138e-24		AT3G00940	16.7436	1.88344	0.429403	4.38618	1.1536e-05	6.89128e-05
AT4G03420	2318.88	2.11022	0.106354	19.8415	1.30574e-87	1.03739e-84		AT5G66985	103.891	1.29222	0.320305	4.03434	5.4755e-05	0.000613065		AT5G06230	143.727	2.02349	0.262635	7.70457	1.31289e-14	2.16338e-13		AT4G23210	169.267	1.8778	0.246091	7.63052	2.33811e-14	5.07823e-13
AT3G10595	8.17432	2.10397	0.498198	4.22315	2.4091e-05	0.000105036		AT1G51850	135.14	1.28701	0.18621	6.91158	4.79273e-12	2.23833e-10		AT4G04510	382.685	2.02316	0.157464	12.8484	8.77942e-38	7.63708e-36		AT3G03650	114.545	1.87559	0.274436	6.83435	8.23776e-12	1.30774e-10
AT3G61930	21.896	2.10335	0.466864	4.50529	6.62835e-06	3.18586e-05		AT1G58300	179.213	1.28573	0.170577	7.53755	4.78883e-14	2.98201e-12		AT1G49900	59.548	2.02229	0.304868	6.63333	3.28196e-11	3.89308e-10		AT5G03925	8.21467	1.87498	0.448627	4.17937	2.92324e-05	0.000160283
AT3G25780	912.66	2.10152	0.141819	14.8183	1.11645e-49	1.7481e-47		AT2G24850	3787.78	1.28307	0.146586	8.753	2.07753e-18	2.42043e-16		AT3G16430	59.4615	2.02142	0.29441	6.866	6.6025e-12	8.43849e-11		AT5G01300	59.5286	1.87359	0.323437	5.79276	6.92404e-09	7.25578e-08
AT3G63060	32.7279	2.09994	0.356397	5.89214	3.81235e-09	2.85142e-08		AT5G26170	350.747	1.28185	0.17562	7.29899	2.89939e-13	1.62771e-11		AT5G40260	7.15116	2.02133	0.489097	4.13277	3.58414e-05	0.000187635		AT3G60415	2277.9	1.87334	0.107347	17.4514	3.36165e-68	2.44593e-65
AT5G11940	24.9713	2.08651	0.395388	5.27713	1.31226e-07	8.17581e-07		AT1G30190	41.3529	1.2815	0.274657	4.66582	3.07389e-06	4.85504e-05		AT1G44130	162.848	2.01996	0.192044	10.5182	7.12036e-26	2.9161e-24		AT3G52748	30.4964	1.87223	0.354506	5.28124	1.28311e-07	1.09877e-06
AT1G32950	70.6903	2.08394	0.278713	7.47703	7.60215e-14	9.59822e-13		AT2G28570	202.871	1.28093	0.192261	6.66248	2.69249e-11	1.11561e-09		AT1G31290	150.798	2.01606	0.241922	8.33352	7.84752e-17	1.60111e-15		AT1G76960	3908.76	1.86696	0.13672	13.6553	1.87667e-42	4.87667e-40
AT4G13890	538.736	2.08179	0.159475	13.054	6.02597e-39	5.14993e-37		AT4G10265	112.795	1.28041	0.265538	4.82193	1.42179e-06	2.4146e-05		AT3G53600	25.503	2.01427	0.416805	4.83263	1.34739e-06	8.94661e-06		AT5G00560	81.9401	1.86485	0.248115	7.51607	5.64493e-14	1.17358e-12
AT2G29470	94.479	2.08127	0.300146	6.93419	4.08562e-12	4.31727e-11		AT5G22530	78.9225	1.28015	0.23119	5.53722	3.07308e-08	7.48244e-07		AT2G40113	20.0294	2.01211	0.414063	4.85942	1.1773e-06	7.89191e-06		AT4G09100	20.9114	1.86358	0.394448	4.72453	2.30644e-06	1.5937e-05
AT2G32530	485.561	2.07751	0.205101	10.1292	4.10113e-24	1.25856e-22		AT5G54490	148.669	1.28011	0.201792	6.34372	2.24276e-10	8.16818e-09		AT4G17660	193.935	2.01205	0.235128	8.55727	1.15576e-17	2.53804e-16		AT5G10580	170.135	1.86172	0.309012	6.02476	1.69363e-09	1.93451e-08
AT4G10860	204.007	2.07422	0.22555	9.1963	3.70473e-20	8.16754e-19		AT3G44350	63.4483	1.27738	0.249288	5.12411	2.98948e-07	5.9e-06		AT5G46350	491.296	2.01165	0.19438	10.3491	4.22612e-25	1.63247e-23		AT4G19720	15.1548	1.85849	0.434987	4.27252	1.93274e-05	0.00010995
AT1G35910	139.271	2.07328	0.215122	9.6377	5.54167e-22	1.41349e-20		AT1G33720	818.775	1.27455	0.120678	10.5616	4.49107e-26	1.08135e-23		AT1G65610	135.501	2.00957	0.250199	8.03191	9.59682e-16	1.77854e-14		AT1G56320	15.958	1.85681	0.432272	4.29546	1.74328e-05	0.00010027
AT5G47330	166.733	2.0715	0.201674	10.2715	9.46907e-25	3.07759e-23		AT4G11320	1968.57	1.27322	0.158543	8.0308	9.68415e-16	7.85975e-14		AT1G05680	66.2482	2.00932	0.303824	6.61344	3.75498e-11	4.43076e-10		AT5G23950	178.926	1.85674	0.287604	6.45588	1.07594e-10	1.46602e-09
AT1G02850	414.169	2.07142	0.176644	11.7266	9.31501e-32	4.80327e-30		AT3G46690	97.4351	1.27311	0.226569	5.6191	1.91958e-08	4.84253e-07		AT5G22550	42.3943	2.00753	0.321686	6.24066	4.35726e-10	4.52312e-09		AT2G01008	326.233	1.8557	0.183494	10.1131	4.83142e-24	2.91326e-22
AT1G53100	95.7801	2.07135	0.260176	7.96134	1.70191e-15	2.48352e-14		AT4G04745	90.7467	1.27154	0.241479	5.26565	1.39695e-07	2.95336e-06		AT4G12490	338.298	2.00736	0.250898	8.00073	1.23687e-15	2.2716e-14		AT4G13660	36.2753	1.85193	0.338296	5.4743	4.39256e-08	4.06102e-07
AT1G13830	138.757	2.07108	0.245167	8.44763	2.97277e-17	5.122e-16		AT5G24420	844.615	1.26588	0.124229	10.19	2.19841e-24	4.53709e-22		AT2G06065	26.5634	2.00417	0.430409	4.65643	3.21743e-06	2.00635e-05		AT5G44390	105.924	1.85096	0.220793	8.38326	5.14797e-17	1.46315e-15
AT5G57010	250.28	2.07091	0.179771	11.5197	1.05006e-30	5.07316e-29		AT3G23120	1532.05	1.2642	0.143795	8.79164	1.47391e-18	1.78434e-16		AT2G39410	106.307	2.00327	0.258613	7.74621	9.46769e-15	1.59402e-13		AT4G19970	185.272	1.85053	0.181248	10.21	1.78929e-24	1.1288e-22
AT2G42660	7.22441	2.06886	0.502888	4.11396	3.88935e-05	0.000164071		AT1G29930	724559	1.26333	0.138128	9.14605	5.90519e-20	8.15067e-18		AT1G67980	736.597	2.00179	0.163625	12.234	2.0457e-34	1.47626e-32		AT1G62620	105.77	1.85051	0.364993	5.06997	3.97879e-07	3.15088e-06
AT5G48410	94.5329	2.06406	0.263994	7.81858	5.34239e-15	7.40308e-14		AT5G43420	236.165	1.26185	0.158798	7.94629	1.92183e-15	1.47681e-13		AT3G29639	306.7	2.00004	0.249359	8.0207	1.05145e-15	1.93901e-14		AT3G27250	26.2878	1.8493	0.425648	4.34466	1.39491e-05	8.19378e-05
AT1G13340	1093.32	2.06356	0.142555	14.4755	1.7296e-47	2.35214e-45		AT1G17380	376.719	1.26148	0.159657	7.90121	2.76215e-15	2.03591e-13		AT1G43205	12.0097	1.99371	0.4859	4.10314	4.07581e-05	0.000211842		AT2G34810	4264.28	1.84283	0.292901	6.29163	3.14147e-10	3.96982e-09
AT3G17690	204.028	2.05931	0.1813	11.3586	6.72049e-30	3.05426e-28		AT5G19110	94.5045	1.26137	0.232787	5.41857	6.00767e-08	1.38871e-06		AT1G02220	533.212	1.99337	0.183751	10.8482	2.03322e-27	9.25591e-26		AT1G52690	147.688	1.84181	0.433075	4.25286	2.11057e-05	0.000119135
AT2G26480	32.9634	2.05873	0.362564	5.67825	1.36083e-08	9.52713e-08		AT5G10380	8614.77	1.26113	0.126021	10.0073	1.41614e-23	2.76466e-21		AT3G49120	43957.5	1.99221	0.147404	13.5153	1.2706e-41	1.39103e-39		AT3G53150	50.5758	1.83585	0.301341	6.09226	1.11327e-09	1.30507e-08
AT4G24000	236.367	2.05715	0.247994	8.29516	1.08442e-16	1.79214e-15		AT2G16910	17.9794	1.26035	0.320111	3.93721	8.24334e-05	0.000871381		AT1G47510	116.759	1.98941	0.241093	8.2516	1.5629e-16	3.12901e-15		AT1G19200	339.101	1.83364	0.219784	8.34288	7.25001e-17	2.03672e-15
AT5G44390	255.182	2.05395	0.161201	12.7415	3.47623e-37	2.75161e-35		AT4G23700	219.415	1.25822	0.202559	6.21161	5.24436e-10	1.76687e-08		AT4G07815	112.385	1.98859	0.291349	6.82545	8.76499e-12	1.10637e-10		AT1G01480	408.931	1.82523	0.397922	4.5869	4.49868e-06	2.92427e-05
AT1G55775	74.8902	2.05014	0.298945	6.85792	6.98689e-12	7.15398e-11		AT2G47520	44.6267	1.25402	0.287113	4.36768	1.25572e-05	0.000168284		AT2G38240	106.652	1.98783	0.259646	7.65593	1.91921e-14	3.13029e-13		AT1G03660	29.6573	1.82353	0.375562	4.85546	1.20107e-06	8.75646e-06
AT1G61800	591.36	2.04997	0.373206	5.49288	3.9544e-08	2.62212e-07		AT5G08240	321.02	1.25356	0.175826	7.12959	1.00671e-12	5.13303e-11		AT5G14000	46.5493	1.98687	0.338453	5.87044	4.3465e-09	4.0326e-08		AT5G25110	250.969	1.82051	0.286004	6.36534	1.94856e-10	2.56998e-09
AT5G18470	72.3649	2.04696	0.313311	6.53332	6.43291e-11	5.89207e-10		AT1G52770	405.478	1.24972	0.151623	8.24232	1.68904e-16	1.48787e-14		AT3G48580	84.944	1.98481	0.264694	7.49851	6.45491e-14	1.00254e-12		AT1G36622	240.416	1.81868	0.1961	9.27425	1.78868e-20	7.64059e-19
AT1G55210	9308.27	2.04242	0.126359	16.1636	9.11534e-59	2.44417e-56		AT5G44420	37.0853	1.24962	0.286835	4.35659	1.32103e-05	0.000176129		AT4G01430	245.237	1.98426	0.204901	9.684	3.52638e-22	1.14533e-20		AT3G13433	82.8246	1.81776	0.322023	5.64482	1.6535e-08	1.62947e-07
AT1G65240	66.2431	2.04102	0.279783	7.29498	2.98695e-13	3.56556e-12		AT4G01360	70.8858	1.24939	0.268288	4.65691	3.20992e-06	5.03322e-05		AT1G05000	216.744	1.98306	0.231497	8.56626	1.06899e-17	2.35441e-16		AT3G52790	9.54355	1.81593	0.448505	4.04885	5.14706e-05	0.000267309
AT4G02855	13.956	2.03633	0.473125	4.304	1.67739e-05	7.50399e-05		AT4G23600	4923.92	1.24919	0.178035	7.01655	2.27415e-12	1.10743e-10		AT2G16050	603.194	1.9829	0.193977	10.2224	1.57463e-24	5.9494e-23		AT1G14250	492.572	1.8071	0.402039	4.49483	6.96245e-06	4.33352e-05
AT3G14280	571.824	2.03575	0.186966	10.8883	1.31032e-27	5.13852e-26		AT1G10340	812.199	1.24812	0.124628	10.0147	1.31368e-23	2.58795e-21		AT1G61820	281.72	1.98039	0.226835	8.73054	2.53461e-18	5.95646e-17		AT3G52780	531.815	1.80606	0.434375	4.15784	3.21266e-05	0.000174356
AT5G13900	12.2616	2.03542	0.473439	4.29923	1.71391e-05	7.65461e-05		AT4G15150	17.7991	1.24663	0.315499	3.95131	7.7726e-05	0.000828898		AT3G09260	2071.99	1.97888	0.173794	11.3864	4.88831e-30	2.65637e-28		AT2G28400	1235.11	1.79979	0.126675	14.208	8.17431e-46	2.78795e-43
AT1G76640	13.6116	2.03201	0.493502	4.11753	3.82952e-05	0.000161643		AT5G08150	51.9451	1.24607	0.265016	4.70188	2.57783e-06	4.12871e-05		AT2G13760	14.9929	1.97817	0.462599	4.27621	1.90101e-05	0.000104647		AT3G13130	36.3315	1.79971	0.336916	5.34171	9.20737e-08	8.07791e-07
AT4G16260	503.143	2.03136	0.204542	9.93123	3.04465e-23	8.58222e-22		AT5G52760	1081.35	1.24421	0.13228	9.4059	5.15865e-21	8.0423e-19		AT2G30210	26.4272	1.97749	0.388886	5.08501	3.67602e-07	2.65276e-06		AT3G48340	130.579	1.79901	0.438287	4.10463	4.04967e-05	0.000214763
AT5G12880	68.9993	2.02867	0.283365	7.15921	8.11425e-13	9.30796e-12		AT5G19230	248.58	1.24397	0.165205	7.52986	5.07937e-14	3.14485e-12		AT5G46050	1827.89	1.9753	0.154944	12.7485	3.17697e-37	2.70078e-35		AT2G18050	7502.3	1.7989	0.127983	14.0558	7.09682e-45	2.31208e-42
AT2G16060	881.455	2.0277	0.192481	10.5346	5.9857e-26	2.08103e-24		AT5G11410	164.154	1.24381	0.180607	6.88685	5.7041e-12	2.62995e-10		AT1G50390	19.0229	1.97418	0.436623	4.52148	6.14099e-06	3.66744e-05		AT3G25010	1294.98	1.79497	0.174115	10.3091	6.41015e-25	4.13967e-23
AT2G02990	69.061	2.02711	0.331426	6.11631	9.57644e-10	7.68515e-09		AT2G04515	50.054	1.2422	0.264751	4.69195	2.7061e-06	4.31502e-05		AT1G14870	972.038	1.97224	0.145823	13.5248	1.11622e-41	1.22801e-39		AT3G56891	31.2926	1.79281	0.345327	5.19161	2.08484e-07	1.73034e-06
AT1G36622	219.002	2.02624	0.233695	8.67047	4.30358e-18	7.98582e-17		AT3G60415	3027.55	1.242	0.0982646	12.6393	1.28157e-36	5.90888e-34		AT4G21840	990.421	1.97064	0.175154	11.2508	2.29374e-29	1.17263e-27		AT4G11650	698.795	1.79196	0.402243	4.45493	8.39214e-06	5.1485e-05
AT5G46350	423.499	2.02614	0.191139	10.6003	2.96895e-26	1.05792e-24		AT4G13890	147.999	1.24103	0.217114	5.71604	1.09035e-08	2.86398e-07		AT3G22560	83.7001	1.96955	0.289763	6.79711	1.06737e-11	1.33827e-10		AT1G76470	35.4867	1.7907	0.397632	4.50342	6.68696e-06	4.17753e-05
AT4G15210	1064.43	2.02389	0.389098	5.20149	1.97694e-07	1.19998e-06		AT4G39670	217.563	1.23924	0.180913	6.8499	7.39035e-12	3.3295e-10		AT3G22910	575.053	1.96431	0.208213	9.43415	3.9416e-21	1.17635e-19		AT4G05100	148.021	1.78638	0.259484	6.88436	5.80482e-12	9.42765e-11
AT5G36907	19.1409	2.02145	0.445029	4.54229	5.56458e-06	2.70917e-05		AT1G20130	18.5009	1.23713	0.310759	3.98099	6.86292e-05	0.000745087		AT1G22990	109.381	1.96328	0.271571	7.22936	4.85277e-13	6.95915e-12		AT3G13950	1125.06	1.78626	0.135132	13.2186	6.84921e-40	1.39724e-37
AT1G14260	179.003	2.02071	0.185802	10.8756	1.50695e-27	5.89884e-26		AT5G35940	10.2382	1.237	0.310689	3.98146	6.84928e-05	0.000744294		AT1G75040	31782.1	1.95986	0.146436	13.3838	7.5228e-41	7.70932e-39		AT4G16240	63.4303	1.7844	0.280939	6.35156	2.13137e-10	2.78418e-09
AT5G13220	364.687	2.01952	0.202418	9.97698	1.92226e-23	5.50527e-22		AT4G32800	659.699	1.23644	0.131222	9.42248	4.4056e-21	6.96857e-19		AT5G09980	88.0718	1.95952	0.304012	6.44554	1.15191e-10	1.28045e-09		AT5G59220	976.86	1.7836	0.402299	4.43352	9.27088e-06	5.63376e-05
AT2G29350	5584.84	2.01847	0.282501	7.14498	9.00091e-13	1.02592e-11		AT5G13380	12.0821	1.23606	0.310235	3.98428	6.76862e-05	0.000736915		AT3G03650	66.4492	1.9595	0.331225	5.91591	3.30048e-09	3.11099e-08		AT1G03940	679.098	1.78296	0.164359	10.8479	2.03969e-27	1.61313e-25
AT4G13660	34.2032	2.01565	0.385499	5.22868	1.70728e-07	1.04517e-06		AT1G77510	2834.45	1.23566	0.161804	7.63676	2.22748e-14	1.45829e-12		AT1G74010	340.712	1.9585	0.22218	8.81496	1.19732e-18	2.88319e-17		AT4G23200	57.8313	1.78129	0.329452	5.40683	6.41499e-08	5.75767e-07
AT5G18270	324.75	2.01232	0.203538	9.88669	4.75478e-23	1.32633e-21		AT5G26280	41.4153	1.23504	0.278409	4.43607	9.16156e-06	0.000127673		AT5G54230	22.6642	1.95613	0.41408	4.72403	2.31213e-06	1.48472e-05		AT2G42140	44.7303	1.78107	0.351498	5.06708	4.03957e-07	3.19477e-06
AT2G39200	158.378	2.0122	0.216645	9.28798	1.57245e-20	3.56937e-19		AT4G01870	937.448	1.234	0.124846	9.8842	4.87482e-23	9.02883e-21		AT1G02230	134.057	1.95584	0.230609	8.48121	2.22864e-17	4.78636e-16		AT5G65090	76.5639	1.77964	0.247191	7.19946	6.04509e-13	1.0996e-11
AT1G08795	5.55478	2.00804	0.502956	3.99247	6.5388e-05	0.000264998		AT1G73325	55.0214	1.23194	0.294308	4.18589	2.8405e-05	0.000345613		AT5G24240	142.851	1.95486	0.19837	9.85463	6.54591e-23	2.2429e-21		AT1G62370	455.14	1.77809	0.235247	7.55842	4.07991e-14	8.62113e-13
AT5G64110	333.576	2.00669	0.207378	9.67652	3.79414e-22	9.86522e-21		AT5G22380	279.628	1.22683	0.175373	6.99555	2.64229e-12	1.28095e-10		AT4G02855	18.1344	1.95477	0.436672	4.47652	7.5869e-06	4.47497e-05		AT4G14630	491.584	1.77757	0.163216	10.8909	1.27379e-27	1.02599e-25
AT2G14610	53855.5	2.00376	0.295368	6.78396	1.16927e-11	1.1596e-10		AT1G62420	15.9428	1.22546	0.317689	3.85741	0.000114597	0.00115772		AT1G55990	28.4643	1.94852	0.37396	5.2105	1.88336e-07	1.4203e-06		AT4G23310	223.019	1.77312	0.179089	9.90077	4.131e-23	2.30029e-21
AT5G21960	20.4067	2.00255	0.437363	4.57868	4.6792e-06	2.31275e-05		AT1G66465	277.878	1.22256	0.193415	6.32091	2.60029e-10	9.34466e-09		AT4G15210	1340.07	1.94669	0.440443	4.41984	9.87735e-06	5.70892e-05		AT2G46150	111.624	1.77251	0.232822	7.61315	2.67492e-14	5.79247e-13
AT3G45060	254.882	1.99786	0.384333	5.19825	2.01169e-07	1.21935e-06		AT1G72280	390.825	1.22104	0.144842	8.43017	3.45169e-17	3.32436e-15		AT2G09960	10.446	1.94647	0.483221	4.02812	5.62238e-05	0.000284709		AT2G41190	607.48	1.76608	0.362947	4.86594	1.13913e-06	8.35513e-06
AT4G11350	155.046	1.99745	0.222165	8.99086	2.45308e-19	5.0163e-18		AT3G11010	3655.16	1.21828	0.105906	11.5034	1.26834e-30	3.98333e-28		AT5G23190	17.476	1.94478	0.426705	4.55768	5.17227e-06	3.12046e-05		AT1G15385	31.729	1.76002	0.39432	4.46343	8.06568e-06	4.96357e-05
AT1G57650	38.6247	1.9966	0.338023	5.9067	3.49022e-09	2.6187e-08		AT1G30720	184.899	1.21809	0.312596	3.89668	9.75187e-05	0.00100582		AT1G20180	69.3711	1.9415	0.362875	5.35033	8.77919e-08	6.89403e-07		AT1G32560	71.276	1.75811	0.34926	5.03382	4.80806e-07	3.74822e-06
AT4G28790	44.8942	1.99605	0.314114	6.35453	2.09059e-10	1.80536e-09		AT3G13080	4652.54	1.21575	0.133664	9.09556	9.41025e-20	1.26658e-17		AT1G43910	1865.8	1.93965	0.107289	18.0788	4.68297e-73	3.50333e-70		AT1G32950	119.073	1.75513	0.29441	5.96152	2.49897e-09	2.78304e-08
AT3G53150	212.722	1.9953	0.193131	10.3313	5.08772e-25	1.66876e-23		AT3G10930	129.428	1.21371	0.205676	5.90109	3.61108e-09	1.04476e-07		AT5G24200	902.652	1.93622	0.134787	14.365	8.58331e-47	1.4061e-44		AT1G45145	6796.47	1.75512	0.142526	12.3144	7.57933e-35	1.12545e-32
AT2G35000	51.957	1.99317	0.310379	6.42173	1.34731e-10	1.18496e-09		AT2G23130	917.106	1.21064	0.143767	8.42083	3.73822e-17	3.53743e-15		AT2G06575	16.2635	1.93523	0.452174	4.27984	1.87032e-05	0.000103159		AT2G46950	262.841	1.75153	0.287913	6.08356	1.17541e-09	1.37056e-08
AT5G47850	253.396	1.99022	0.161157	12.3495	4.8986e-35	3.25325e-33		AT5G40040	11.2525	1.20633	0.319536	3.77525	0.000159848	0.00154363		AT1G61050	11.8104	1.92958	0.462638	4.17083	3.03496e-05	0.000161292		AT3G58550	57.9855	1.74988	0.375223	4.66358	3.10759e-06	2.09165e-05
AT2G04100	220.292	1.98861	0.195511	10.1713	2.66341e-24	8.31626e-23		AT2G27660	197.774	1.20585	0.187819	6.42027	1.36031e-10	5.12658e-09		AT4G37070	77.2172	1.92871	0.338493	5.69794	1.21265e-08	1.05774e-07		AT1G51300	15.7369	1.74986	0.419466	4.17163	3.02435e-05	0.000165245
AT5G59220	234.906	1.98857	0.432318	4.59979	4.22917e-06	2.10438e-05		AT2G32200	24.8882	1.20435	0.300199	4.01184	6.02469e-05	0.000664741		AT1G15040	29.2028	1.92756	0.399961	4.81937	1.44014e-06	9.52302e-06		AT4G35190	307.634	1.74814	0.213134	8.20206	2.36301e-16	6.25969e-15
AT1G50400	30.4759	1.98755	0.370624	5.36272	8.19774e-08	5.23362e-07		AT3G12145	3013.69	1.20352	0.150801	7.9808	1.45384e-15	1.14562e-13		AT3G10590	16.5967	1.92716	0.432748	4.45332	8.45519e-06	4.94295e-05		AT5G44567	155.429	1.74707	0.20662	8.45547	2.77965e-17	8.13327e-16
AT1G76650	255.93	1.98584	0.186849	10.6281	2.20628e-26	7.96751e-25		AT5G49520	378.757	1.20246	0.175339	6.85791	6.98749e-12	3.16776e-10		AT5G17220	1961.52	1.92426	0.439819	4.37511	1.21373e-05	6.91717e-05		AT4G00210	12.2211	1.74705	0.445611	3.92057	8.83408e-05	0.000435873
AT3G48580	66.7756	1.98487	0.387298	5.12493	2.97651e-07	1.75699e-06		AT4G28397	7.32222	1.20144	0.303293	3.96132	7.45371e-05	0.000798428		AT2G33080	433.016	1.92329	0.191859	10.0245	1.18946e-23	4.23058e-22		AT4G10960	795.566	1.74646	0.156663	11.1479	7.3356e-29	6.67173e-27
AT4G10960	496.045	1.98422	0.159179	12.4653	1.15369e-35	8.14075e-34		AT5G55050	314.604	1.20132	0.176958	6.78874	1.13113e-11	4.93192e-10		AT5G09520	23.078	1.92211	0.442552	4.34324	1.40397e-05	7.91295e-05		AT2G38490	67.8761	1.74559	0.289431	6.03112	1.62831e-09	1.86282e-08
AT4G03540	19.4663	1.97994	0.446792	4.43146	9.35988e-06	4.37999e-05		AT3G15720	246.476	1.19993	0.198963	6.03096	1.62993e-09	5.06026e-08		AT2G40170	10.2999	1.91909	0.483815	3.96657	7.29132e-05	0.000361474		AT4G23600	3813.82	1.74441	0.16385	10.6464	1.81333e-26	1.30202e-24
AT3G02550	1481.17	1.97685	0.141044	14.0159	1.24614e-44	1.47685e-42		AT5G35110	31.3525	1.19956	0.308621	3.88685	0.000101554	0.0010405		AT1G76930	3991.43	1.91834	0.392736	4.88455	1.03668e-06	7.00999e-06		AT5G01600	6437.58	1.7442	0.149416	11.6735	1.74208e-31	1.93026e-29
AT2G21510	96.3203	1.97655	0.252179	7.83789	4.58172e-15	6.39028e-14		AT2G39518	43.1435	1.19784	0.274955	4.3565	1.32158e-05	0.000176129		AT4G28040	96.2284	1.91752	0.23891	8.02611	1.00611e-15	1.85997e-14		AT5G45070	36.3488	1.74252	0.33996	5.12566	2.96497e-07	2.40235e-06
AT3G09950	10.7736	1.97634	0.487837	4.05123	5.09487e-05	0.000210863		AT5G24030	640.47	1.19533	0.141303	8.45934	2.68896e-17	2.67293e-15		AT1G49960	17.3672	1.91698	0.431204	4.44565	8.76285e-06	5.1095e-05		AT5G13320	1172.48	1.74206	0.173999	10.0119	1.35182e-23	7.86866e-22
AT3G29590	297.84	1.97615	0.203915	9.69107	3.29056e-22	8.63963e-21		AT4G14370	217.349	1.19527	0.180619	6.61763	3.65013e-11	1.47326e-09		AT1G74590	692.996	1.91422	0.188774	10.1403	3.66009e-24	1.3555e-22		AT3G16360	56.8792	1.74187	0.319097	5.45875	4.79503e-08	4.40143e-07
AT4G02360	140.615	1.97163	0.229478	8.59181	8.56127e-18	1.54846e-16		AT1G35230	790.105	1.19381	0.11711	10.1939	2.11015e-24	4.39682e-22		AT2G05660	7.51441	1.9137	0.487982	3.92166	8.79414e-05	0.000428592		AT1G71390	23.8833	1.74158	0.385052	4.52296	6.09808e-06	3.83599e-05
AT5G58660	13.9874	1.97163	0.456366	4.32028	1.5583e-05	7.01269e-05		AT1G72520	643.392	1.19373	0.139445	8.56058	1.12297e-17	1.17559e-15		AT1G18860	127.871	1.91344	0.232421	8.23262	1.83161e-16	3.64746e-15		AT2G40113	61.5199	1.74142	0.296626	5.87078	4.33751e-09	4.64341e-08
AT1G30730	131.572	1.97057	0.219568	8.97474	2.84021e-19	5.79139e-18		AT5G52730	22.3164	1.19293	0.305216	3.90847	9.28829e-05	0.000964896		AT5G26260	23.4886	1.91266	0.417462	4.58163	4.6136e-06	2.80452e-05		AT5G46950	81.0856	1.73437	0.296424	5.85099	4.88666e-09	5.20322e-08
AT4G10500	6020.85	1.96809	0.114646	17.1666	4.72544e-66	1.91255e-63		AT3G48770	85.0463	1.19101	0.240634	4.94946	7.44212e-07	1.35181e-05		AT3G57380	108.244	1.91245	0.287003	6.66352	2.67338e-11	3.2081e-10		AT5G06760	192.659	1.73263	0.432471	4.00636	6.16614e-05	0.000314767
AT1G52855	221.194	1.96785	0.222117	8.85954	8.03472e-19	1.57977e-17		AT4G13340	4061.39	1.1908	0.150614	7.90629	2.65176e-15	1.9815e-13		AT3G00650	17.8615	1.91128	0.446926	4.2765	1.89851e-05	0.00010456		AT1G11572	9.03514	1.73067	0.443916	3.89863	9.67377e-05	0.00047377
AT2G03850	24.0009	1.96659	0.469274	4.1907	2.78092e-05	0.000120197		AT2G42350	98.5755	1.18571	0.216512	5.47645	4.33949e-08	1.03337e-06		AT2G25940	50.3336	1.91095	0.312358	6.11783	9.48592e-10	9.50837e-09		AT2G02060	411.493	1.72579	0.151386	11.4	4.18254e-30	4.20721e-28
AT5G65090	125.036	1.96459	0.22919	8.57188	1.01805e-17	1.829e-16		AT1G01680	434.084	1.18569	0.136559	8.68261	3.8679e-18	4.32049e-16		AT3G17690	167.365	1.90705	0.217765	8.75735	1.99887e-18	4.73214e-17		AT1G66830	80.4696	1.72377	0.265956	6.48139	9.08835e-11	1.2524e-09
AT3G29575	675.918	1.96437	0.146181	13.438	3.62158e-41	3.4994e-39		AT2G41730	209.061	1.184	0.195051	6.0702	1.27753e-09	4.05332e-08		AT2G05330	31.3042	1.90235	0.366253	5.1941	2.05715e-07	1.54152e-06		AT3G58450	10.891	1.72267	0.446338	3.85957	0.000113588	0.000548176
AT5G49700	75.424	1.96389	0.260052	7.55194	4.28816e-14	5.51141e-13		AT4G16270	63.3369	1.18258	0.26135	4.5249	6.04255e-06	8.83549e-05		AT4G37010	339.449	1.90183	0.233846	8.1328	4.19482e-16	8.03965e-15		AT5G06720	678.759	1.71826	0.139688	12.3007	8.98471e-35	1.31623e-32
AT1G13520	174.472	1.96257	0.251595	7.80051	6.16582e-15	8.51661e-14		AT5G22560	24.8233	1.18176	0.304917	3.87568	0.000106327	0.00108377		AT1G66960	1730.86	1.90161	0.0965721	19.6911	2.57035e-86	3.39331e-83		AT5G26170	150.132	1.71694	0.193658	8.86581	7.59521e-19	2.63574e-17
AT3G12500	265.128	1.96138	0.155575	12.6073	1.92356e-36	1.42776e-34		AT4G08870	5571.25	1.17542	0.16485	7.13023	1.00202e-12	5.12119e-11		AT1G65690	1295.32	1.90127	0.167815	11.3296	9.36685e-30	4.95802e-28		AT3G01420	3659.98	1.71649	0.397922	4.31363	1.60596e-05	9.33054e-05
AT1G33960	2980.59	1.96076	0.120101	16.3259	6.45543e-60	1.92327e-57		AT3G47380	218.454	1.17397	0.188836	6.21686	5.07214e-10	1.71204e-08		AT3G22620	122.765	1.89996	0.263118	7.22094	5.16292e-13	7.38505e-12		AT4G23700	1173.88	1.71229	0.199001	8.60442	7.67004e-18	2.40895e-16
AT5G53820	33.7868	1.95802	0.348947	5.61121	2.00913e-08	1.37429e-07		AT3G48230	23.445	1.17333	0.310941	3.77347	0.000160993	0.00155192		AT1G78390	11.4024	1.89948	0.481395	3.94578	7.95405e-05	0.000391475		AT3G11110	495.968	1.71167	0.14694	11.6487	2.32942e-31	2.52968e-29
AT3G27250	65.9845	1.95792	0.276092	7.09155	1.32615e-12	1.48317e-11		AT3G16430	44.7405	1.17052	0.278091	4.20913	2.56361e-05	0.000316724		AT5G55410	51.8652	1.89926	0.365168	5.20106	1.98156e-07	1.48886e-06		AT3G56350	14.0796	1.70909	0.428621	3.9874	6.68011e-05	0.000338864
AT5G07990	472.179	1.95741	0.163492	11.9725	4.94927e-33	2.80123e-31		AT5G24770	8192.8	1.16471	0.264073	4.41056	1.03102e-05	0.000141496		AT1G65481	62.9362	1.89873	0.307716	6.17039	6.81197e-10	6.94282e-09		AT2G45570	1446.02	1.70572	0.399469	4.26997	1.955e-05	0.000111129
AT5G27060	294.335	1.9571	0.167516	11.6831	1.55604e-31	7.81701e-30		AT4G29980	6.4053	1.16423	0.29657	3.92565	8.64969e-05	0.000908574		AT5G24160	1964.27	1.89865	0.1436	13.2218	6.56585e-40	6.46304e-38		AT1G02390	414.166	1.70509	0.22783	7.48405	7.20692e-14	1.47434e-12
AT4G08770	201.524	1.95593	0.258693	7.56081	4.00576e-14	5.16391e-13		AT5G15960	169.523	1.16054	0.189642	6.11965	9.37783e-10	3.05132e-08		AT1G44224	10.7975	1.89782	0.490112	3.87222	0.000107847	0.000516518		AT5G51465	361.627	1.70399	0.247305	6.89023	5.57009e-12	9.06666e-11
AT5G53870	535.517	1.95515	0.146775	13.3207	1.75477e-40	1.65095e-38		AT3G51450	653.501	1.15632	0.135202	8.55252	1.20434e-17	1.25471e-15		AT2G29460	858.461	1.89609	0.153465	12.3552	4.56417e-35	3.49603e-33		AT5G40800	23.5299	1.70193	0.442953	3.84225	0.000121913	0.000584474
AT4G11655	62.5306	1.95513	0.296542	6.59311	4.30709e-11	4.01353e-10		AT1G66160	248.144	1.15568	0.172518	6.69888	2.10028e-11	8.85467e-10		AT4G06517	7.86991	1.89542	0.48964	3.87104	0.00010837	0.000518913		AT1G54890	23.346	1.70173	0.431219	3.94631	7.93632e-05	0.000395331
AT3G29970	46.0889	1.9544	0.371801	5.25657	1.46768e-07	9.06512e-07		AT4G27280	1271.02	1.14891	0.138622	8.28813	1.15041e-16	1.0259e-14		AT4G13820	402.235	1.88878	0.153601	12.2967	9.43238e-35	7.05637e-33		AT4G28140	351.375	1.69917	0.142669	11.9099	1.05134e-32	1.28205e-30
AT1G43910	2296.9	1.95127	0.10611	18.3892	1.60322e-75	8.38796e-73		AT3G17060	63.8581	1.14788	0.27796	4.12966	3.63298e-05	0.000431143		AT4G09215	72.912	1.88863	0.279843	6.74888	1.48988e-11	1.84127e-10		AT3G09520	278.1	1.69572	0.172874	9.80901	1.02978e-22	5.42946e-21
AT5G54165	21.9503	1.94896	0.421916	4.6193	3.85033e-06	1.93156e-05		AT5G22545	56.226	1.14785	0.248627	4.61674	3.89824e-06	5.96729e-05		AT5G44480	195.205	1.88828	0.204488	9.23419	2.60255e-20	7.31026e-19		AT5G06090	11.3661	1.69333	0.441902	3.83192	0.000127148	0.000607571
AT4G39404	12.8107	1.94771	0.466309	4.17686	2.95562e-05	0.000127183		AT5G38900	303.405	1.14533	0.180173	6.35682	2.05968e-10	7.55216e-09		AT1G05450	6.16582	1.88696	0.490058	3.85049	0.000117883	0.000558741		AT5G58390	975.002	1.69278	0.175222	9.66076	4.42589e-22	2.16126e-20
AT5G55050	664.015	1.94651	0.142465	13.6631	1.68663e-42	1.74782e-40		AT2G04495	322.233	1.14439	0.17925	6.38432	1.72164e-10	6.39931e-09		AT5G53320	36.9594	1.88597	0.347966	5.41998	5.96068e-08	4.76918e-07		AT5G57480	436.986	1.68586	0.128787	13.0903	3.73998e-39	7.48956e-37
AT2G23830	47.4689	1.94563	0.345503	5.6313	1.78861e-08	1.23368e-07		AT1G29290	26.2282	1.14291	0.298344	3.83084	0.000127706	0.00127119		AT2G32830	106.093	1.8809	0.270026	6.96563	3.26945e-12	4.30107e-11		AT4G11070	41.3851	1.68015	0.365251	4.6	4.22492e-06	2.76526e-05
AT1G77380	177.14	1.94496	0.201986	9.62916	6.02184e-22	1.53232e-20		AT2G02990	123.978	1.14238	0.213695	5.34583	9.00041e-08	1.99835e-06		AT2G26290	57.445	1.88012	0.283559	6.63042	3.34728e-11	3.96847e-10		AT1G53270	32.7414	1.67295	0.372506	4.49108	7.08618e-06	4.4055e-05
AT5G62150	108.189	1.94451	0.281063	6.91841	4.56755e-12	4.78177e-11		AT1G02920	4307.79	1.13876	0.136006	8.37287	5.62339e-17	5.20764e-15		AT2G33380	5180	1.8787	0.172348	10.9006	1.1449e-27	5.33092e-26		AT5G24540	72.61	1.66964	0.369874	4.51409	6.35903e-06	3.98865e-05
AT5G64905	34.6093	1.93969	0.420827	4.60924	4.04138e-06	2.0189e-05		AT2G47440	2215.21	1.13806	0.143191	7.94784	1.89792e-15	1.46363e-13		AT5G06330	162.381	1.87827	0.24862	7.55479	4.19524e-14	6.61656e-13		AT1G32940	1445.88	1.66473	0.13909	11.9687	5.18608e-33	6.54346e-31
AT2G29460	463.569	1.93937	0.180444	10.7478	6.07183e-27	2.29712e-25		AT1G75490	37.2882	1.13706	0.289176	3.93205	8.42228e-05	0.000887267		AT3G46690	189.971	1.87637	0.201468	9.3135	1.23691e-20	3.56353e-19		AT5G05270	544.539	1.6629	0.138559	12.0014	3.49431e-33	4.54011e-31
AT1G61610	210.75	1.93894	0.210579	9.20766	3.33325e-20	7.3789e-19		AT5G44260	171.899	1.13336	0.241455	4.69387	2.6809e-06	4.278e-05		AT1G54010	1343.65	1.86865	0.185538	10.0716	7.38051e-24	2.67594e-22		AT3G51440	813.939	1.66114	0.129141	12.863	7.26753e-38	1.32196e-35
AT3G27410	35.5427	1.93591	0.368161	5.25831	1.45382e-07	8.98473e-07		AT1G33610	412.11	1.13084	0.141935	7.96727	1.62214e-15	1.26902e-13		AT4G05100	93.6134	1.8675	0.296863	6.29078	3.15867e-10	3.32817e-09		AT1G65483	118.672	1.66084	0.278575	5.96192	2.49286e-09	2.77907e-08
AT3G13432	8.04675	1.93472	0.498188	3.88351	0.000102957	0.000402724		AT2G44840	82.4343	1.13025	0.253323	4.46171	8.13089e-06	0.000114637		AT5G38900	755.989	1.86608	0.184002	10.1416	3.61158e-24	1.33975e-22		AT3G57270	27.4709	1.66064	0.37969	4.37367	1.22177e-05	7.26473e-05
AT3G56891	25.8996	1.93392	0.405374	4.77071	1.83579e-06	9.66371e-06		AT4G16240	82.9879	1.12927	0.251944	4.4822	7.38763e-06	0.000105461		AT4G22070	27.3755	1.86493	0.37985	4.90966	9.12336e-07	6.21036e-06		AT4G18360	173.902	1.65857	0.197132	8.41347	3.98047e-17	1.14323e-15
AT1G08630	48.717	1.93307	0.358475	5.39248	6.94916e-08	4.4805e-07		AT1G58420	254.374	1.12793	0.201111	5.60849	2.04105e-08	5.11323e-07		AT2G42560	47.9673	1.86413	0.442104	4.2165	2.48123e-05	0.000134216		AT5G46230	250.257	1.65383	0.181141	9.13005	6.84682e-20	2.67357e-18
AT3G15534	20.3404	1.93248	0.429115	4.5034	6.6874e-06	3.21064e-05		AT1G67980	334.369	1.12308	0.200732	5.59495	2.20683e-08	5.49047e-07		AT5G50760	38.4484	1.86367	0.349552	5.33159	9.73541e-08	7.61031e-07		AT1G01453	71.6679	1.6525	0.274242	6.02571	1.68372e-09	1.9242e-08
AT2G18660	5968.63	1.93238	0.117035	16.5112	3.04999e-61	9.62138e-59		AT4G36430	120.398	1.12231	0.230538	4.86822	1.12605e-06	1.95525e-05		AT1G52100	56.8064	1.86228	0.306877	6.0685	1.29111e-09	1.27257e-08		AT1G74590	430.208	1.65051	0.155872	10.5889	3.3561e-26	2.35553e-24
AT1G01640	218.647	1.92783	0.199975	9.64038	5.39888e-22	1.382e-20		AT3G02310	100.371	1.12221	0.225447	4.97769	6.43478e-07	1.18271e-05		AT5G65090	140.89	1.86131	0.252288	7.37772	1.61024e-13	2.41892e-12		AT2G14095	61.3255	1.64856	0.292417	5.6377	1.72335e-08	1.69142e-07
AT1G77510	7555.33	1.92375	0.101906	18.8777	1.73919e-79	1.03631e-76		AT4G21680	284.392	1.11999	0.311061	3.60055	0.000317549	0.00275914		AT4G15270	95.0837	1.8611	0.238467	7.80441	5.97801e-15	1.02494e-13		AT4G11655	34.0918	1.64834	0.337057	4.8904	1.00634e-06	7.45127e-06
AT4G27654	17.3254	1.92365	0.452347	4.2526	2.11302e-05	9.292e-05		AT5G61720	51.4603	1.11913	0.305585	3.66225	0.000250012	0.00226211		AT4G04105	9.79873	1.8608	0.477209	3.89934	9.64546e-05	0.000466034		AT2G41380	819.834	1.64777	0.16502	9.98528	1.76809e-23	1.01563e-21
AT1G51820	62.5675	1.92283	0.276752	6.94783	3.70955e-12	3.93733e-11		AT3G28580	378.038	1.11778	0.152447	7.33225	2.26326e-13	1.2839e-11		AT3G15536	1255.51	1.85836	0.159991	11.6154	3.44101e-31	2.02694e-29		AT1G20180	219.742	1.64724	0.405369	4.06356	4.83308e-05	0.000252626
AT1G47510	62.0937	1.92213	0.317854	6.04723	1.47361e-09	1.15831e-08		AT3G57240	573.885	1.11554	0.191567	5.82325	5.77129e-09	1.58711e-07		AT2G33710	20.6644	1.85479	0.418675	4.43015	9.41679e-06	5.45537e-05		AT5G66780	12.7632	1.64651	0.439312	3.74792	0.000178306	0.000823542
AT3G50280	234.417	1.91946	0.179924	10.6682	1.4338e-26	5.26651e-25		AT1G15040	20.2952	1.11529	0.319807	3.48738	0.000487785	0.00397529		AT1G31280	2570.43	1.84935	0.11082	16.6878	1.60716e-62	7.21389e-60		AT5G04200	492.498	1.64588	0.33845	4.863	1.15621e-06	8.46904e-06
AT1G51800	481.898	1.91684	0.165609	11.5745	5.55117e-31	2.7249e-29		AT2G41150	87.4574	1.11355	0.241332	4.61417	3.94663e-06	6.03127e-05		AT5G20230	6662.96	1.84867	0.299842	6.16547	7.02734e-10	7.14989e-09		AT3G28220	392.268	1.64561	0.360364	4.56652	4.95881e-06	3.18918e-05
AT4G22880	1232.47	1.91602	0.122522	15.6382	3.99823e-55	9.22216e-53		AT3G23110	833.355	1.11339	0.151827	7.33327	2.24605e-13	1.27748e-11		AT5G48410	167.783	1.84631	0.23476	7.86467	3.70067e-15	6.4886e-14		AT4G12490	114.039	1.64416	0.246005	6.68344	2.3339e-11	3.48457e-10
AT2G21930	12.4863	1.91484	0.471264	4.06321	4.84029e-05	0.000201297		AT2G37870	28.6472	1.11326	0.296778	3.75115	0.000176027	0.0016767		AT2G06920	6.70839	1.84608	0.489978	3.76767	0.000164778	0.000757036		AT3G12500	550.313	1.64345	0.422992	3.88531	0.0001022	0.000497507
AT1G67635	6.78682	1.91458	0.502833	3.80758	0.000140331	0.000534775		AT5G41750	1429.67	1.11304	0.126712	8.78396	1.57819e-18	1.87909e-16		AT5G54060	1091.7	1.8455	0.467152	3.95053	7.79769e-05	0.000384285		AT3G54990	32.595	1.64312	0.341045	4.81791	1.45072e-06	1.03994e-05
AT3G20395	39.5	1.91352	0.333541	5.73699	9.63719e-09	6.87716e-08		AT3G22620	77.7243	1.10915	0.229627	4.8302	1.36394e-06	2.32729e-05		AT5G13220	595.324	1.84524	0.195102	9.45782	3.1443e-21	9.43415e-20		AT1G61700	9.13114	1.64132	0.443053	3.70456	0.000211757	0.000961674
AT5G22540	219.586	1.91334	0.195408	9.79153	1.22429e-22	3.30758e-21		AT2G36690	11.5859	1.10833	0.318649	3.4782	0.000504784	0.00409131		AT3G26190	11.8168	1.84433	0.469072	3.93187	8.42863e-05	0.000412122		AT5G43650	112.42	1.64105	0.243181	6.74826	1.49625e-11	2.30326e-10
AT1G27890	7.0949	1.90713	0.50318	3.79016	0.000150553	0.000571293		AT5G39180	7.01761	1.10828	0.308467	3.59286	0.000327066	0.00283022		AT4G36820	43.7122	1.84307	0.331144	5.56577	2.61003e-08	2.19636e-07		AT4G18430	67.2608	1.64007	0.26126	6.27755	3.43945e-10	4.31225e-09
AT3G01513	31.9199	1.9047	0.379785	5.01519	5.2981e-07	3.03146e-06		AT1G73805	2177.9	1.10675	0.117348	9.4314	4.0465e-21	6.44762e-19		AT2G33175	27.4685	1.84157	0.378057	4.87114	1.10954e-06	7.47003e-06		AT2G14620	426.214	1.63867	0.391616	4.18439	2.85932e-05	0.000157212
AT3G48850	221.895	1.90332	0.186393	10.2113	1.76457e-24	5.60766e-23		AT2G04050	113.397	1.10558	0.226851	4.87359	1.09586e-06	1.91048e-05		AT1G68150	12.2296	1.83934	0.466796	3.94035	8.13615e-05	0.000399212		AT3G60966	243.589	1.63636	0.167444	9.77258	1.47646e-22	7.63018e-21
AT3G10320	148.211	1.90266	0.245642	7.74565	9.50937e-15	1.29187e-13		AT4G11655	31.2703	1.1046	0.296288	3.72812	0.000192911	0.00180891		AT1G61110	15.3165	1.8383	0.478913	3.83849	0.000123791	0.00058428		AT3G08435	10.7144	1.63317	0.446472	3.65795	0.000254245	0.00113305
AT3G23240	39.8402	1.9015	0.32855	5.78755	7.1419e-09	5.18447e-08		AT1G80820	74.5024	1.10286	0.246671	4.47098	7.78624e-06	0.000110352		AT1G08865	6.07094	1.83783	0.490094	3.74996	0.000176865	0.000806949		AT1G31280	1854.93	1.63256	0.095963	17.0124	6.64645e-65	4.39632e-62
AT1G65730	46.4896	1.90105	0.323206	5.88185	4.05717e-09	3.02819e-08		AT1G33840	33.9773	1.10151	0.280493	3.92705	8.59942e-05	0.000904609		AT1G32940	1646.59	1.83644	0.14935	12.2962	9.49758e-35	7.08154e-33		AT2G29460	788.111	1.63179	0.187843	8.68696	3.72274e-18	1.20207e-16
AT1G09225	29.9464	1.89858	0.374797	5.06564	4.07031e-07	2.3649e-06		AT1G54000	431.598	1.10102	0.165337	6.65921	2.75306e-11	1.13636e-09		AT1G61610	368.287	1.83601	0.193135	9.50634	1.97483e-21	6.01372e-20		AT3G03530	272.404	1.6305	0.25759	6.32982	2.45451e-10	3.1656e-09
AT4G05020	1297.67	1.89786	0.126757	14.9724	1.11208e-50	1.92382e-48		AT2G44560	21.8861	1.10075	0.313693	3.509	0.000449791	0.00371368		AT4G31970	151.882	1.83413	0.263086	6.97161	3.13332e-12	4.1341e-11		AT1G47890	608.944	1.62878	0.174636	9.32673	1.09185e-20	4.77613e-19
AT5G59490	26.0231	1.89709	0.384337	4.93601	7.97385e-07	4.43242e-06		AT2G03740	10.0664	1.10047	0.303258	3.62881	0.000284731	0.00252357		AT3G09960	218.161	1.83154	0.21117	8.67327	4.19897e-18	9.69521e-17		AT2G25940	58.9331	1.62818	0.393656	4.13605	3.53331e-05	0.000190197
AT4G38560	529.928	1.89451	0.148765	12.735	3.77959e-37	2.96982e-35		AT2G31500	51.7139	1.10016	0.304368	3.61457	0.000300845	0.00264368		AT4G28790	78.5257	1.83098	0.313537	5.83976	5.22771e-09	4.80055e-08		AT3G48580	102.001	1.62634	0.343349	4.7367	2.17227e-06	1.50719e-05
AT1G09537	14.1593	1.89387	0.456174	4.15163	3.30117e-05	0.000141119		AT5G44700	16.0574	1.09989	0.320251	3.43445	0.000593766	0.00468911		AT3G15950	752.25	1.83063	0.166344	11.0051	3.61197e-28	1.72843e-26		AT1G63245	60.3932	1.62585	0.295069	5.51007	3.58694e-08	3.37191e-07
AT4G21850	1899.58	1.89206	0.145661	12.9895	1.40403e-38	1.17648e-36		AT1G18710	115.426	1.0993	0.226483	4.8538	1.21119e-06	2.09303e-05		AT5G42800	3671.98	1.82973	0.436759	4.18934	2.79768e-05	0.000149853		AT5G62480	245.88	1.6228	0.192554	8.42774	3.52397e-17	1.01882e-15
AT4G18980	34.1524	1.89191	0.3579	5.28614	1.24921e-07	7.80568e-07		AT5G42830	775.806	1.09848	0.138894	7.90872	2.60045e-15	1.94989e-13		AT5G44572	516.609	1.82727	0.18676	9.78409	1.31771e-22	4.40736e-21		AT1G56550	77.2748	1.62094	0.254944	6.35804	2.04344e-10	2.67893e-09
AT5G45070	16.1974	1.89148	0.449375	4.20913	2.56354e-05	0.000111429		AT5G24820	7.39758	1.09814	0.300843	3.65021	0.00026203	0.00235122		AT4G00305	28.5792	1.82388	0.413949	4.40605	1.05271e-05	6.06725e-05		AT3G57380	220.512	1.61453	0.179691	8.98507	2.58572e-19	9.58253e-18
AT2G45570	182.407	1.89003	0.432772	4.36728	1.25804e-05	5.75892e-05		AT5G44990	40.4045	1.09787	0.286792	3.82811	0.000129129	0.00128241		AT5G23000	20.6738	1.82241	0.399045	4.56693	4.9491e-06	2.99387e-05		AT1G49800	8.52101	1.61313	0.446381	3.6138	0.000301747	0.0013181
AT3G22910	781.449	1.88488	0.187946	10.0288	1.13855e-23	3.33194e-22		AT2G14247	142.582	1.09686	0.229697	4.77525	1.79489e-06	2.97364e-05		AT2G38390	45.2492	1.82208	0.316654	5.75416	8.70715e-09	7.73613e-08		AT5G02780	186.27	1.61202	0.180429	8.93437	4.09499e-19	1.47745e-17
AT5G09520	27.4792	1.87949	0.411082	4.57206	4.82963e-06	2.38052e-05		AT3G15400	178.04	1.09558	0.2255	4.85843	1.18318e-06	2.04789e-05		AT5G24640	14.568	1.81958	0.446844	4.07207	4.65962e-05	0.000239578		AT2G15220	195.317	1.61125	0.236614	6.8096	9.78674e-12	1.54353e-10
AT3G60120	37.8372	1.87654	0.370685	5.06234	4.14131e-07	2.4029e-06		AT2G44290	1921.78	1.09511	0.145296	7.53704	4.80744e-14	2.98502e-12		AT3G50400	15.8912	1.81637	0.443017	4.1	4.13157e-05	0.000214407		AT1G02470	1076.43	1.60922	0.150042	10.7252	7.75597e-27	5.73889e-25
AT1G77120	1161.43	1.87533	0.132258	14.1793	1.22992e-45	1.49904e-43		AT2G31880	5334.34	1.09444	0.110382	9.91504	3.58106e-23	6.68978e-21		AT3G27410	69.8363	1.81429	0.285434	6.35625	2.06738e-10	2.2264e-09		AT5G39520	6154.34	1.60589	0.156136	10.2852	8.21714e-25	5.25993e-23
AT2G39518	37.0057	1.87339	0.345457	5.42292	5.86331e-08	3.80096e-07		AT1G12420	588.24	1.09424	0.131689	8.30928	9.62833e-17	8.76663e-15		AT5G39130	25.1521	1.81388	0.410459	4.41914	9.90942e-06	5.72451e-05		AT5G38350	61.5394	1.60367	0.284686	5.63312	1.76976e-08	1.73385e-07
AT1G31280	1788.68	1.87265	0.119914	15.6166	5.61256e-55	1.25412e-52		AT2G44370	69.5722	1.09352	0.2689	4.06663	4.76972e-05	0.000544286		AT1G20390	124.3	1.81271	0.259561	6.98375	2.87395e-12	3.80532e-11		AT3G57460	224.217	1.60359	0.206953	7.74854	9.29576e-15	2.09399e-13
AT3G46690	111.747	1.87205	0.281478	6.65081	2.91488e-11	2.77651e-10		AT3G21080	112.618	1.09304	0.220619	4.9544	7.25524e-07	1.32008e-05		AT1G14860	49.3171	1.81184	0.308634	5.87051	4.34446e-09	4.03237e-08		AT4G00305	35.3082	1.6031	0.360544	4.44635	8.73432e-06	5.33742e-05
AT1G65845	1463.53	1.87056	0.125927	14.8543	6.52076e-50	1.05171e-47		AT1G58120	35.8793	1.09291	0.311616	3.50724	0.000452786	0.00373492		AT5G02780	212.603	1.81116	0.236394	7.66163	1.83587e-14	2.99654e-13		AT5G63560	69.6001	1.60229	0.344198	4.65513	3.23774e-06	2.17056e-05
AT3G61390	49.3884	1.87039	0.309028	6.0525	1.42618e-09	1.12309e-08		AT3G49120	21875.3	1.09288	0.245237	4.45641	8.33421e-06	0.000117274		AT1G71390	201.135	1.81002	0.212762	8.50728	1.78062e-17	3.85737e-16		AT1G26390	1119.39	1.59969	0.165104	9.68899	3.35847e-22	1.6699e-20
AT2G38240	91.1565	1.86971	0.297089	6.29343	3.10533e-10	2.63082e-09		AT5G25180	6.28505	1.09106	0.29839	3.65649	0.000255688	0.00230673		AT2G38340	20.0859	1.80847	0.403842	4.47817	7.5286e-06	4.44292e-05		AT1G57630	230.7	1.59941	0.195583	8.17768	2.89351e-16	7.57309e-15
AT5G64870	215.965	1.86934	0.178815	10.4541	1.40391e-25	4.73509e-24		AT3G16420	4275.72	1.08982	0.137641	7.91786	2.41628e-15	1.82442e-13		AT3G30393	32.5109	1.80796	0.382703	4.72418	2.31042e-06	1.48405e-05		AT1G75600	18.5828	1.59792	0.406199	3.93383	8.3604e-05	0.000414164
AT1G26355	12.2942	1.86888	0.472668	3.9539	7.68891e-05	0.000307542		AT1G67100	11.501	1.08931	0.318844	3.41642	0.000634494	0.00495655		AT4G18360	187.132	1.80714	0.214729	8.41592	3.89814e-17	8.19925e-16		AT2G30424	29.6682	1.59236	0.384591	4.14039	3.46715e-05	0.00018719
AT1G45145	6556.08	1.8679	0.153443	12.1733	4.31437e-34	2.66708e-32		AT4G09770	62.6595	1.08777	0.257872	4.21824	2.46215e-05	0.000306109		AT2G04040	46.1874	1.806	0.311184	5.80365	6.48878e-09	5.88157e-08		AT2G47180	1841.34	1.59194	0.157418	10.1128	4.847e-24	2.91461e-22
AT5G22550	18.5354	1.8668	0.422688	4.41649	1.00319e-05	4.67406e-05		AT2G46150	114.398	1.08719	0.208455	5.21546	1.83366e-07	3.79885e-06		AT2G45210	230.48	1.80559	0.220899	8.17384	2.98715e-16	5.80438e-15		AT2G23000	650.715	1.58928	0.121533	13.077	4.45873e-39	8.84775e-37
AT4G14090	542.277	1.86474	0.158973	11.7299	8.95308e-32	4.62777e-30		AT3G16460	891.385	1.08634	0.174342	6.23107	4.63263e-10	1.58592e-08		AT1G03940	873.667	1.80528	0.350823	5.14583	2.66335e-07	1.96494e-06		AT4G12500	182.384	1.58814	0.249376	6.36843	1.90978e-10	2.52035e-09
AT2G32660	19.9987	1.86466	0.435444	4.28221	1.85045e-05	8.21439e-05		AT3G28600	12.5249	1.08548	0.32022	3.38981	0.000699415	0.00538622		AT3G45120	7.32063	1.80499	0.490032	3.6834	0.000230141	0.00102258		AT5G07010	77.7801	1.58493	0.3791	4.18077	2.90523e-05	0.000159455
AT5G01550	202.715	1.86308	0.214607	8.68135	3.911e-18	7.27622e-17		AT3G09960	61.8653	1.0827	0.260989	4.14846	3.34719e-05	0.000400738		AT1G66600	60.6533	1.80481	0.335448	5.38031	7.43558e-08	5.87594e-07		AT4G35690	28.1206	1.58352	0.372726	4.24849	2.15213e-05	0.00012123
AT1G76960	12486.4	1.86132	0.246444	7.5527	4.26314e-14	5.48253e-13		AT4G26260	125.002	1.08085	0.240602	4.49225	7.04763e-06	0.000101207		AT4G12500	151.23	1.80441	0.21723	8.30642	9.86301e-17	1.9996e-15		AT5G63225	76.7505	1.5831	0.279666	5.66067	1.50785e-08	1.49403e-07
AT3G44550	82.8904	1.86108	0.314104	5.92504	3.12213e-09	2.36236e-08		AT2G27690	140.582	1.07913	0.19026	5.67185	1.41268e-08	3.64871e-07		AT4G13890	482.853	1.80222	0.174923	10.3029	6.83437e-25	2.61747e-23		AT1G17020	1279.56	1.58199	0.317633	4.98055	6.34029e-07	4.8458e-06
AT4G29110	572.688	1.86031	0.13374	13.9099	5.51895e-44	6.39929e-42		AT4G14746	1064.24	1.07891	0.125606	8.58964	8.72457e-18	9.26772e-16		AT5G64890	17.6207	1.802	0.445646	4.04357	5.26433e-05	0.000268151		AT1G61440	40.6036	1.57937	0.321562	4.91155	9.03587e-07	6.73617e-06
AT1G16530	175.941	1.86028	0.196574	9.4635	2.9781e-21	7.13778e-20		AT2G30140	1866.17	1.07653	0.125213	8.5976	8.1403e-18	8.68967e-16		AT1G48605	276.692	1.80148	0.213014	8.45712	2.74055e-17	5.84659e-16		AT3G15720	161.747	1.57907	0.193178	8.17421	2.97803e-16	7.78497e-15
AT4G08870	7348.26	1.85929	0.129355	14.3736	7.57859e-47	9.85262e-45		AT2G39210	1611.15	1.07576	0.118021	9.11501	7.86606e-20	1.06536e-17		AT5G18180	20.4054	1.80093	0.413098	4.35958	1.30315e-05	7.39111e-05		AT2G44010	44.2785	1.57612	0.296811	5.31018	1.09519e-07	9.48641e-07
AT1G67100	11.6009	1.85789	0.484661	3.83338	0.000126396	0.000485638		AT4G19030	13.3177	1.06905	0.320075	3.34001	0.000837743	0.00629033		AT1G52890	1040.25	1.7967	0.159158	11.2888	1.49078e-29	7.74481e-28		AT4G09820	95.0402	1.56974	0.251845	6.23298	4.57635e-10	5.65003e-09
AT2G04515	75.8647	1.85462	0.280094	6.62143	3.55734e-11	3.35127e-10		AT5G46500	417.578	1.06847	0.154101	6.93355	4.10417e-12	1.92922e-10		AT4G33150	2953.01	1.7958	0.1517	11.8379	2.48736e-32	1.55933e-30		AT1G09500	1255.42	1.56845	0.406034	3.86286	0.000112065	0.000541545
AT4G36430	195.395	1.85454	0.246424	7.52582	5.23899e-14	6.67746e-13		AT1G55570	30.7962	1.06782	0.302153	3.53404	0.000409253	0.00342329		AT4G19970	145.79	1.79197	0.224406	7.98537	1.40099e-15	2.55007e-14		AT4G17215	89.185	1.56829	0.23127	6.78119	1.19189e-11	1.85699e-10
AT5G22545	159.205	1.85379	0.249982	7.41569	1.20998e-13	1.48826e-12		AT1G74870	20.7345	1.06642	0.309071	3.45039	0.000559779	0.00447121		AT1G26420	676.406	1.78862	0.159926	11.184	4.88276e-29	2.44606e-27		AT3G50030	23.9805	1.56644	0.381778	4.103	4.07822e-05	0.000216171
AT2G32210	330.018	1.85353	0.209804	8.83455	1.00505e-18	1.95638e-17		AT5G57550	515.367	1.06612	0.178315	5.97887	2.24685e-09	6.78123e-08		AT1G21310	7611.31	1.78547	0.171857	10.3892	2.77577e-25	1.09292e-23		AT4G20390	33.4369	1.56407	0.409305	3.82128	0.000132762	0.000631632
AT5G09530	253.175	1.85322	0.376303	4.92482	8.44393e-07	4.66591e-06		AT3G16400	3978.66	1.06539	0.125606	8.48198	2.21394e-17	2.22112e-15		AT2G41380	326.804	1.78323	0.191477	9.31302	1.24247e-20	3.57497e-19		AT1G65481	34.0719	1.56396	0.375036	4.17016	3.04389e-05	0.000166271
AT2G37770	175.675	1.85302	0.275224	6.73276	1.66473e-11	1.63134e-10		AT1G22400	1079.17	1.06425	0.129889	8.19351	2.53711e-16	2.19916e-14		AT4G10265	65.9414	1.77997	0.28825	6.17509	6.61275e-10	6.74591e-09		AT4G02280	1222.06	1.56371	0.332879	4.69751	2.63348e-06	1.79748e-05
AT1G30100	49.2852	1.85298	0.315421	5.87462	4.23811e-09	3.15009e-08		AT2G22500	2411.99	1.06262	0.116133	9.14998	5.6946e-20	7.91039e-18		AT5G39190	111.932	1.77779	0.25195	7.0561	1.71246e-12	2.32081e-11		AT1G68765	36.5748	1.5636	0.340326	4.59442	4.33965e-06	2.83186e-05
AT3G13433	188.424	1.85141	0.256287	7.22398	5.04872e-13	5.89447e-12		AT1G66280	27.5789	1.06032	0.320312	3.31029	0.000932001	0.00688125		AT3G48340	24.4534	1.77655	0.461747	3.84745	0.000119355	0.00056548		AT1G57650	18.2894	1.56211	0.4164	3.75147	0.000175801	0.000814215
AT3G10815	96.7003	1.85131	0.263291	7.03144	2.0442e-12	2.23839e-11		AT4G11000	321.313	1.05919	0.147137	7.19864	6.08145e-13	3.23796e-11		AT5G26280	35.9121	1.77627	0.343076	5.17749	2.24894e-07	1.6774e-06		AT1G58340	616.829	1.562	0.228355	6.84025	7.90539e-12	1.26139e-10
AT1G11185	23.3161	1.85127	0.391489	4.72879	2.25858e-06	1.17168e-05		AT5G37540	541.846	1.05823	0.1299	8.14645	3.74762e-16	3.18474e-14		AT1G78000	879.43	1.77567	0.176217	10.0766	7.00766e-24	2.54899e-22		AT2G43580	12.2256	1.56054	0.442428	3.52721	0.000419956	0.00177445
AT5G49200	19.2077	1.84971	0.428423	4.31748	1.57821e-05	7.09434e-05		AT5G02580	17.7846	1.05644	0.318292	3.3191	0.000903073	0.00670651		AT1G52855	214.473	1.77538	0.184006	9.64851	4.98756e-22	1.60137e-20		AT4G31355	23.171	1.55931	0.383447	4.06656	4.77126e-05	0.000249753
AT2G32190	244.774	1.84961	0.217523	8.50304	1.84682e-17	3.23661e-16		AT3G26210	1784.66	1.05642	0.132093	7.99757	1.26903e-15	1.01852e-13		AT3G52160	8.92572	1.77114	0.49003	3.61436	0.000301095	0.00129852		AT3G22830	28.6259	1.55894	0.418211	3.72765	0.000193271	0.000886657
AT5G05530	6.05001	1.8483	0.503655	3.66978	0.000242757	0.000884107		AT1G53625	66.1433	1.05572	0.237779	4.43992	8.99917e-06	0.000125814		AT2G43590	483.766	1.77104	0.353379	5.01172	5.39466e-07	3.80851e-06		AT5G10660	20.1053	1.55737	0.409139	3.80646	0.000140972	0.000665472
AT1G02940	26.3508	1.84468	0.398001	4.63486	3.57179e-06	1.80109e-05		AT5G09470	34.101	1.05542	0.293534	3.59554	0.000323717	0.00280486		AT3G09520	399.856	1.76906	0.226778	7.80084	6.14974e-15	1.05277e-13		AT1G13480	21.6174	1.55715	0.404553	3.84908	0.000118564	0.000569296
AT5G48290	197.852	1.83982	0.210088	8.75739	1.99817e-18	3.79317e-17		AT1G51890	497.259	1.05467	0.162771	6.47948	9.20402e-11	3.53637e-09		AT5G53950	28.7502	1.76903	0.390684	4.52804	5.95323e-06	3.56099e-05		AT1G26420	469.292	1.55631	0.160695	9.68484	3.49764e-22	1.72883e-20
AT5G63450	27.8733	1.83875	0.413999	4.44144	8.93603e-06	4.19262e-05		AT5G59820	525.837	1.05294	0.145993	7.21228	5.5023e-13	2.94407e-11		AT2G04460	638.751	1.76498	0.223258	7.90559	2.66677e-15	4.7425e-14		AT5G26690	170.903	1.5551	0.252839	6.15054	7.72181e-10	9.24584e-09
AT3G06955	51.3512	1.83719	0.369191	4.97626	6.48241e-07	3.6574e-06		AT1G03495	289.58	1.05245	0.149846	7.02352	2.16351e-12	1.05593e-10		AT1G32350	749.381	1.76422	0.205629	8.57962	9.5188e-18	2.10693e-16		AT1G79450	221.716	1.55433	0.228712	6.796	1.07567e-11	1.68798e-10
AT1G48000	62.5576	1.83609	0.284113	6.46254	1.02959e-10	9.18709e-10		AT3G45330	26.9181	1.04856	0.308239	3.40179	0.000669452	0.00519864		AT3G51440	773.27	1.76195	0.163532	10.7744	4.54889e-27	2.00571e-25		AT2G13810	82.5617	1.54794	0.320565	4.82878	1.37369e-06	9.90582e-06
AT3G23120	2361.28	1.83499	0.102234	17.949	4.88653e-72	2.38229e-69		AT2G17850	114.223	1.04741	0.314154	3.33407	0.000855859	0.0064108		AT5G09480	33.4383	1.76105	0.367842	4.78751	1.68862e-06	1.107e-05		AT5G06330	99.8227	1.54419	0.238779	6.46703	9.99461e-11	1.36693e-09
AT3G22840	176.181	1.83441	0.216327	8.47982	2.25547e-17	3.91758e-16		AT4G13395	70.2754	1.04718	0.232782	4.49853	6.84264e-06	9.85905e-05		AT1G15385	11.7638	1.75993	0.455178	3.86646	0.000110429	0.000527646		AT4G14368	48.3204	1.54297	0.338506	4.55817	5.16012e-06	3.30599e-05
AT5G45630	61.7791	1.83366	0.346876	5.2862	1.2488e-07	7.80539e-07		AT1G67520	250.404	1.04485	0.173489	6.02255	1.71688e-09	5.30922e-08		AT5G24540	177	1.7568	0.20229	8.68458	3.80142e-18	8.80447e-17		AT4G37990	1462.8	1.54254	0.428777	3.59753	0.000321257	0.00139163
AT5G49520	547.233	1.83099	0.141698	12.9218	3.39202e-38	2.78782e-36		AT1G21240	778.968	1.04481	0.159588	6.5469	5.87432e-11	2.31028e-09		AT3G05690	1656.27	1.75505	0.142926	12.2794	1.16918e-34	8.60325e-33		AT1G17030	279.271	1.5421	0.390321	3.95086	7.78697e-05	0.000388601
AT1G29860	68.516	1.82584	0.305366	5.97918	2.24258e-09	1.72918e-08		AT1G66700	162.416	1.04193	0.199251	5.22923	1.70213e-07	3.55007e-06		AT5G13370	455.083	1.75464	0.166466	10.5406	5.61468e-26	2.31637e-24		AT1G61120	305.181	1.54171	0.215733	7.14638	8.90964e-13	1.59671e-11
AT1G33030	134.559	1.82331	0.247058	7.38009	1.58188e-13	1.92145e-12		AT4G09215	31.4439	1.04106	0.304632	3.41743	0.000632145	0.00494534		AT4G29770	17.1349	1.75138	0.423737	4.13318	3.57777e-05	0.000187344		AT5G22570	220.028	1.54077	0.205906	7.48287	7.27166e-14	1.4862e-12
AT5G49525	44.5047	1.82174	0.319403	5.70357	1.17325e-08	8.29509e-08		AT1G65610	81.1998	1.04076	0.23482	4.43217	9.32891e-06	0.000129755		AT4G39955	669.428	1.74644	0.163043	10.7115	8.99105e-27	3.91058e-25		AT2G03360	68.05	1.53993	0.270558	5.69167	1.25802e-08	1.26021e-07
AT1G66390	35.1185	1.82114	0.387188	4.70351	2.55727e-06	1.31834e-05		AT5G24110	116.216	1.03913	0.219302	4.73834	2.15477e-06	3.51082e-05		AT3G22600	2368.17	1.74588	0.173503	10.0625	8.09241e-24	2.92932e-22		AT5G03210	238.04	1.53983	0.208267	7.39357	1.42936e-13	2.80575e-12
AT5G20230	5638.13	1.82053	0.11207	16.2446	2.44088e-59	6.79991e-57		AT3G46090	514.818	1.03739	0.149896	6.92075	4.49247e-12	2.10718e-10		AT5G47130	74.3849	1.74315	0.295426	5.90048	3.62438e-09	3.40201e-08		AT5G54040	16.9276	1.53977	0.408396	3.77029	0.000163059	0.000759873
AT3G51440	735.244	1.81989	0.133025	13.6808	1.32232e-42	1.39729e-40		AT5G13880	75.1751	1.03637	0.235247	4.40545	1.05564e-05	0.000144326		AT1G26930	458.093	1.74069	0.151012	11.5268	9.66414e-31	5.51889e-29		AT1G72540	52.8742	1.5395	0.318638	4.83151	1.35499e-06	9.79036e-06
AT5G10760	32001.8	1.81943	0.0876725	20.7526	1.16169e-95	1.24597e-92		AT5G25260	333.284	1.03597	0.147144	7.04049	1.91569e-12	9.41338e-11		AT5G38780	87.3197	1.73901	0.282957	6.14586	7.95327e-10	8.04395e-09		AT3G50980	14.3593	1.53929	0.443311	3.47226	0.000516092	0.00212232
AT3G28890	832.932	1.81938	0.12329	14.7569	2.77767e-49	4.25599e-47		AT3G57620	7.09963	1.03488	0.298443	3.46759	0.000525144	0.00423044		AT1G75790	8.4064	1.73738	0.489677	3.54801	0.000388159	0.00163595		AT2G40390	359.128	1.53927	0.168077	9.15809	5.28258e-20	2.10801e-18
AT1G67520	416.11	1.81918	0.175758	10.3505	4.16425e-25	1.37215e-23		AT4G11890	1804.85	1.03418	0.128473	8.04979	8.29341e-16	6.83339e-14		AT5G39120	32.4243	1.7372	0.406377	4.27483	1.91279e-05	0.000105243		AT2G45450	638.143	1.53745	0.130095	11.8179	3.15396e-32	3.72133e-30
AT5G16980	109.739	1.81812	0.244585	7.43349	1.05768e-13	1.30919e-12		AT5G10625	79.001	1.03347	0.230103	4.49135	7.07728e-06	0.000101566		AT3G06490	50.1204	1.73655	0.304172	5.70911	1.1357e-08	9.94866e-08		AT3G51810	9.57267	1.53611	0.448712	3.42338	0.000618472	0.0024871
AT5G14130	11.6396	1.81659	0.471327	3.85421	0.000116105	0.000449482		AT4G23810	999.346	1.03106	0.144232	7.1486	8.76683e-13	4.56676e-11		AT5G60830	8.95438	1.73635	0.487761	3.55983	0.000371094	0.0015723		AT1G07400	74.3031	1.53474	0.300449	5.10815	3.25332e-07	2.61753e-06
AT1G51860	549.758	1.81582	0.162072	11.2038	3.90757e-29	1.71064e-27		AT3G59930	74.1251	1.03051	0.270795	3.8055	0.00014152	0.00138516		AT4G37900	326.526	1.73513	0.213304	8.13452	4.13575e-16	7.93322e-15		AT4G09215	94.7397	1.53411	0.290937	5.273	1.34212e-07	1.14616e-06
AT3G16450	318.534	1.81459	0.188239	9.63979	5.42965e-22	1.38822e-20		AT5G53950	62.5513	1.02958	0.252976	4.06987	4.70397e-05	0.000537632		AT4G03320	325.857	1.73495	0.165557	10.4795	1.07361e-25	4.35715e-24		AT3G55910	159.173	1.53409	0.210513	7.28736	3.16086e-13	5.94275e-12
AT1G78390	7.61607	1.8142	0.50086	3.62217	0.000292146	0.00104726		AT1G65845	864.899	1.02951	0.123913	8.30829	9.70912e-17	8.77144e-15		AT2G13547	17.1309	1.73494	0.448356	3.86955	0.000109034	0.000521873		AT4G14640	30.4172	1.53327	0.347729	4.40938	1.03665e-05	6.2353e-05
AT2G23620	73.914	1.81187	0.261655	6.92466	4.37023e-12	4.58863e-11		AT2G23620	65.5125	1.02947	0.257007	4.00559	6.1863e-05	0.000681185		AT2G16060	697.25	1.73421	0.170108	10.1948	2.09265e-24	7.85373e-23		AT5G40690	2904.49	1.52786	0.283657	5.3863	7.1923e-08	6.40006e-07
AT1G54575	511.49	1.81105	0.19944	9.08069	1.07892e-19	2.26901e-18		AT5G03355	331.145	1.02746	0.154796	6.63753	3.18979e-11	1.3042e-09		AT4G07523	7.01228	1.73221	0.482703	3.58856	0.000332512	0.00142334		AT3G61930	431.554	1.52563	0.247543	6.16309	7.13394e-10	8.58433e-09
AT2G14620	203.394	1.81101	0.256556	7.05894	1.67774e-12	1.85606e-11		AT4G28390	860.213	1.02674	0.110433	9.2974	1.43925e-20	2.18101e-18		AT5G49700	113.765	1.73197	0.236338	7.32836	2.32982e-13	3.45365e-12		AT1G53625	132.804	1.52339	0.202042	7.53997	4.70088e-14	9.84749e-13
AT5G08240	773.625	1.81004	0.145914	12.4048	2.46163e-35	1.68167e-33		AT5G13220	321.472	1.02567	0.20766	4.93919	7.84466e-07	1.42017e-05		AT1G63245	91.7941	1.73038	0.25628	6.75194	1.45885e-11	1.8049e-10		AT3G25510	362.54	1.52175	0.160007	9.51053	1.89688e-21	8.8528e-20
AT2G39330	4947.27	1.80884	0.256997	7.03836	1.94522e-12	2.13655e-11		AT4G23190	511.02	1.02339	0.138594	7.38403	1.53566e-13	9.01835e-12		AT5G53820	53.1565	1.72981	0.323937	5.33995	9.29731e-08	7.27798e-07		AT2G44400	10.8188	1.52019	0.439829	3.45632	0.000547603	0.0022313
AT4G14640	213.53	1.80872	0.186718	9.68687	3.42859e-22	8.96912e-21		AT5G18270	257.693	1.02171	0.168681	6.05703	1.38658e-09	4.38005e-08		AT2G32660	66.7663	1.72948	0.294968	5.86328	4.53815e-09	4.20172e-08		AT2G40200	100.494	1.51933	0.240404	6.31992	2.61703e-10	3.35632e-09
AT2G14070	22.3398	1.8057	0.414445	4.35691	1.31911e-05	6.02046e-05		AT4G02380	5762.6	1.02088	0.160891	6.34513	2.22243e-10	8.10774e-09		AT4G26050	62.5407	1.72945	0.311752	5.54752	2.89748e-08	2.4192e-07		AT5G44480	232.823	1.51841	0.184301	8.23877	1.73989e-16	4.68867e-15
AT1G17830	106.213	1.80552	0.218226	8.27362	1.2995e-16	2.12466e-15		AT3G25760	861.062	1.02039	0.142033	7.18419	6.76076e-13	3.58205e-11		AT2G13860	16.2209	1.7294	0.439838	3.9319	8.42756e-05	0.000412122		AT5G46060	21.8433	1.51836	0.424509	3.57675	0.000347888	0.00149718
AT4G27480	276.547	1.80455	0.163216	11.0562	2.04488e-28	8.46809e-27		AT1G33730	52.6991	1.01801	0.263043	3.87011	0.000108786	0.00110624		AT2G04135	101.875	1.72554	0.248673	6.939	3.94899e-12	5.17078e-11		AT4G28530	104.167	1.51806	0.278945	5.44214	5.26431e-08	4.8039e-07
AT3G44860	2239.24	1.80363	0.138702	13.0036	1.16723e-38	9.85758e-37		AT3G57950	82.1481	1.01786	0.234521	4.34017	1.42375e-05	0.000188126		AT5G63750	30.4749	1.72493	0.391872	4.40178	1.07368e-05	6.18019e-05		AT3G47340	2727.24	1.51292	0.289577	5.22461	1.74527e-07	1.46805e-06
AT5G38310	48.6032	1.79978	0.318467	5.65139	1.59157e-08	1.10416e-07		AT2G04500	8.38956	1.01722	0.315583	3.22331	0.00126716	0.00898248		AT4G21830	440.093	1.72463	0.358227	4.81434	1.47684e-06	9.75131e-06		AT5G60950	194.157	1.51231	0.180481	8.37936	5.32153e-17	1.50659e-15
AT3G13950	771.628	1.7949	0.185763	9.66228	4.36029e-22	1.1269e-20		AT3G51440	379.075	1.01682	0.164156	6.19425	5.85629e-10	1.95541e-08		AT3G10320	309.413	1.72316	0.230991	7.45985	8.66231e-14	1.33339e-12		AT1G02220	512.884	1.50977	0.175856	8.58525	9.06413e-18	2.80243e-16
AT3G15170	29.2181	1.79443	0.384305	4.66929	3.02244e-06	1.54111e-05		AT4G14980	43.2941	1.01612	0.285262	3.56205	0.00036797	0.00312825		AT1G36622	223.92	1.72202	0.229867	7.49139	6.81496e-14	1.057e-12		AT3G06420	951.547	1.50786	0.206438	7.30417	2.78976e-13	5.26892e-12
AT1G26930	263.436	1.79278	0.16663	10.759	5.3731e-27	2.03997e-25		AT5G07230	33.4394	1.01562	0.289586	3.50714	0.000452947	0.00373492		AT4G23700	901.779	1.71773	0.162623	10.5627	4.43825e-26	1.85144e-24		AT2G25625	3390.91	1.50678	0.279472	5.39152	6.98643e-08	6.22957e-07
AT4G34710	5544.11	1.79186	0.110465	16.2211	3.57938e-59	9.84375e-57		AT3G44860	1242.07	1.01405	0.156582	6.47617	9.40831e-11	3.60846e-09		AT1G22900	142.974	1.71663	0.195913	8.76223	1.91418e-18	4.54121e-17		AT2G23830	18.9609	1.50646	0.404498	3.72427	0.000195878	0.000897298
AT3G50400	23.7312	1.78978	0.445134	4.02077	5.80077e-05	0.000237059		AT2G33880	36.4066	1.01361	0.275217	3.68293	0.000230568	0.00210997		AT2G38250	101.962	1.71591	0.265145	6.47158	9.69814e-11	1.08828e-09		AT5G22540	201.93	1.50524	0.20155	7.46832	8.12273e-14	1.6524e-12
AT3G15340	42.0662	1.7896	0.338168	5.29205	1.20956e-07	7.57112e-07		AT4G02360	114.121	1.01267	0.219868	4.60582	4.10837e-06	6.2476e-05		AT3G48850	282.111	1.71504	0.213291	8.04086	8.92131e-16	1.65883e-14		AT5G21960	84.9584	1.50315	0.247386	6.07612	1.23128e-09	1.43036e-08
AT1G64060	1258.19	1.78916	0.122688	14.583	3.60185e-48	5.15088e-46		AT3G00190	11.9589	1.01048	0.320311	3.15467	0.00160681	0.0108971		AT2G28570	209.572	1.71461	0.171854	9.9771	1.91989e-23	6.74303e-22		AT3G14280	1211.48	1.50107	0.105332	14.2508	4.42901e-46	1.5593e-43
AT4G39670	455.669	1.7865	0.180607	9.89162	4.52622e-23	1.26422e-21		AT4G30280	116.477	1.0093	0.260937	3.86799	0.000109736	0.0011138		AT1G19540	318.255	1.71446	0.230861	7.42636	1.11623e-13	1.69842e-12		AT1G70640	183.36	1.49835	0.199603	7.50664	6.06666e-14	1.25163e-12
AT5G10380	12197	1.78596	0.131039	13.6292	2.68567e-42	2.75648e-40		AT1G44350	726.788	1.00873	0.148839	6.77735	1.22404e-11	5.3263e-10		AT2G40340	77.4167	1.7134	0.269603	6.35528	2.08052e-10	2.23854e-09		AT2G33380	14715.7	1.49817	0.31708	4.72489	2.30242e-06	1.59193e-05
AT5G39120	15.297	1.78177	0.453205	3.93148	8.44245e-05	0.000335493		AT5G17780	32.9105	1.00813	0.287609	3.50522	0.000456228	0.00375752		AT4G17215	70.9076	1.7118	0.293291	5.83653	5.32977e-09	4.89027e-08		AT3G12580	913.422	1.49573	0.133788	11.1798	5.11804e-29	4.7539e-27
AT5G05600	954.554	1.78167	0.127368	13.9884	1.83602e-44	2.16398e-42		AT4G08850	6945.82	1.00588	0.126407	7.95744	1.75641e-15	1.35934e-13		AT4G04560	23.0066	1.7114	0.399449	4.28441	1.83225e-05	0.000101301		AT2G36950	5623.27	1.48785	0.13994	10.632	2.11512e-26	1.50878e-24
AT5G44570	69.2756	1.78116	0.278291	6.40037	1.54999e-10	1.35488e-09		AT4G21120	268.024	1.0048	0.187516	5.3585	8.39167e-08	1.87472e-06		AT3G55910	48.0519	1.71	0.332262	5.14653	2.65345e-07	1.95892e-06		AT3G49130	33.1972	1.48492	0.350206	4.24014	2.23378e-05	0.000125487
AT1G72120	345.936	1.77988	0.151474	11.7504	7.03231e-32	3.68826e-30		AT5G18470	19.4637	1.00427	0.312633	3.21229	0.0013168	0.00925793		AT3G48770	139.149	1.70653	0.228819	7.45801	8.78422e-14	1.3503e-12		AT1G05880	35.5066	1.4846	0.357466	4.15312	3.27978e-05	0.000177733
AT1G74590	480.783	1.77643	0.196861	9.02377	1.81731e-19	3.75198e-18		AT1G80240	15.4654	1.00373	0.317889	3.15748	0.00159139	0.0108317		AT5G64905	30.9261	1.70601	0.360508	4.73224	2.22059e-06	1.42962e-05		AT2G42980	52.6824	1.48408	0.356206	4.16634	3.09524e-05	0.000168739
AT2G43590	418.454	1.77337	0.194906	9.09861	9.14971e-20	1.94327e-18		AT1G65510	271.334	1.00289	0.165613	6.05565	1.3985e-09	4.41129e-08		AT2G24430	6.32833	1.70573	0.489989	3.48115	0.000499268	0.00205673		AT2G22470	613.373	1.48209	0.165949	8.93101	4.22136e-19	1.51802e-17
AT5G13580	30.2492	1.77267	0.403127	4.3973	1.09606e-05	5.06607e-05		AT2G26850	27.7207	1.00277	0.319584	3.13774	0.00170258	0.0114438		AT2G46150	276.462	1.70494	0.179517	9.49741	2.1517e-21	6.53459e-20		AT5G11290	43.7095	1.4812	0.301424	4.91401	8.92313e-07	6.65894e-06
AT2G19190	380.512	1.77256	0.204233	8.67913	3.98808e-18	7.41319e-17		AT5G48657	381.813	1.002	0.160832	6.23007	4.66226e-10	1.59355e-08		AT4G20000	189.745	1.70455	0.217574	7.83434	4.71299e-15	8.18047e-14		AT5G24860	117.22	1.48088	0.25776	5.74518	9.18251e-09	9.45006e-08
AT2G41070	178.994	1.77214	0.18013	9.83814	7.71212e-23	2.12365e-21		AT1G43800	3058.9	1.00184	0.312843	3.20238	0.00136296	0.00951835		AT4G08770	191.171	1.70353	0.424742	4.01074	6.05282e-05	0.00030506		AT1G51020	11.7667	1.48053	0.43999	3.36492	0.000765668	0.0029866
AT2G36080	364.104	1.77195	0.146615	12.0858	1.25601e-33	7.50492e-32		AT2G17845	10.8293	1.00129	0.312418	3.20498	0.00135072	0.00944803		AT5G07475	12.5094	1.69994	0.459019	3.70342	0.00021271	0.000952866		AT4G16640	269.933	1.47924	0.413612	3.57638	0.000348381	0.00149901
AT1G17020	163.616	1.77004	0.261681	6.76414	1.34101e-11	1.32136e-10		AT3G23150	302.822	1.00095	0.209231	4.78395	1.71882e-06	2.85635e-05		AT1G45616	21.0141	1.69711	0.421996	4.02162	5.77997e-05	0.000292359		AT1G06180	240.575	1.47873	0.16177	9.14091	6.19298e-20	2.44449e-18
AT4G33560	535.5	1.76795	0.181448	9.74359	1.96497e-22	5.23609e-21		AT3G13100	411.703	1.00086	0.158836	6.30123	2.95288e-10	1.04387e-08		AT5G11290	21.3154	1.69586	0.424551	3.99447	6.48384e-05	0.000324308		AT1G69880	37.4787	1.47771	0.37452	3.94561	7.95973e-05	0.000396407
AT1G52000	2726.72	1.76791	0.156936	11.2651	1.95045e-29	8.66233e-28		AT1G01310	82.3525	1.00029	0.27691	3.61232	0.000303464	0.00266022		AT1G33030	264.285	1.69468	0.181035	9.36107	7.89317e-21	2.29464e-19		AT2G43000	213.062	1.47716	0.162866	9.0698	1.19232e-19	4.55796e-18
AT3G22160	389.159	1.76756	0.148971	11.8651	1.79587e-32	9.8525e-31		AT3G02970	15.6712	0.999972	0.31909	3.13383	0.00172542	0.011559		AT4G07850	39.8971	1.69204	0.334238	5.06238	4.1405e-07	2.9698e-06		AT4G15610	4530.98	1.47429	0.0824198	17.8875	1.47464e-71	1.19217e-68
AT1G49000	263.935	1.76727	0.198021	8.9247	4.46927e-19	8.95984e-18		AT1G76040	1037.21	0.99927	0.116496	8.57771	9.67799e-18	1.02303e-15		AT4G31610	62.7026	1.68929	0.322552	5.23726	1.62982e-07	1.23952e-06		AT3G51540	39.1962	1.47334	0.318458	4.62649	3.7192e-06	2.46083e-05
AT2G27690	217.216	1.76617	0.184109	9.5931	8.54773e-22	2.15208e-20		AT5G48450	375.733	0.998546	0.144596	6.90575	4.99372e-12	2.31721e-10		AT2G21510	69.4619	1.6857	0.283531	5.94538	2.75809e-09	2.61291e-08		AT5G49620	37.2521	1.47324	0.350998	4.19729	2.7013e-05	0.000149163
AT4G20860	757.421	1.76612	0.129795	13.607	3.6374e-42	3.68047e-40		AT3G05610	34.6346	0.998229	0.313823	3.18086	0.00146838	0.0101337		AT1G11925	31.2376	1.68413	0.459061	3.66864	0.000243844	0.00107813		AT1G03790	12.8237	1.47183	0.429328	3.42821	0.000607567	0.00244776
AT1G21320	13.4617	1.76494	0.462736	3.81415	0.00013665	0.000522045		AT3G02840	31.7707	0.99741	0.294193	3.39032	0.000698107	0.00538362		AT1G30720	230.341	1.68238	0.196458	8.56355	1.09447e-17	2.40816e-16		AT4G16730	16.2785	1.47167	0.425737	3.45676	0.000546721	0.00222812
AT5G41550	86.9484	1.76263	0.240784	7.32038	2.47266e-13	2.9665e-12		AT2G33080	75.3469	0.997004	0.247559	4.02734	5.64105e-05	0.000627846		AT3G13900	23.4598	1.68001	0.405052	4.14763	3.35928e-05	0.000176811		AT2G39330	4763.11	1.47124	0.280026	5.25395	1.48874e-07	1.2615e-06
AT2G22470	470.183	1.76183	0.21408	8.22977	1.87577e-16	3.03219e-15		AT4G34710	4664.3	0.995607	0.122938	8.09845	5.56658e-16	4.65745e-14		AT2G35730	16.9758	1.67888	0.421344	3.98459	6.75979e-05	0.000337133		AT3G44550	48.2585	1.47111	0.354803	4.14627	3.37928e-05	0.000182627
AT5G39190	74.9117	1.76035	0.266287	6.61072	3.8245e-11	3.58407e-10		AT4G14815	8.03837	0.995233	0.29347	3.39126	0.000695719	0.00536902		AT1G75920	10.9772	1.67698	0.490031	3.42218	0.000621206	0.0025075		AT5G67310	86.6119	1.46999	0.238148	6.17258	6.71843e-10	8.11565e-09
AT2G15490	7.91298	1.75804	0.497189	3.53596	0.000406296	0.00141784		AT2G16586	71.7102	0.994541	0.271479	3.66342	0.000248866	0.00225457		AT5G15130	23.3049	1.67264	0.40716	4.10806	3.99e-05	0.000207526		AT5G14490	5.02704	1.46653	0.44149	3.32176	0.000894502	0.00342487
AT2G37440	25.5046	1.75758	0.391733	4.48667	7.23449e-06	3.45397e-05		AT1G76090	1102.27	0.994377	0.151794	6.55085	5.72112e-11	2.25823e-09		AT5G10300	1022.77	1.67205	0.129819	12.8799	5.84472e-38	5.10401e-36		AT2G35730	22.9507	1.46467	0.400558	3.65657	0.000255614	0.00113822
AT1G09932	2814.8	1.75757	0.148795	11.812	3.38418e-32	1.82397e-30		AT1G20310	35.3741	0.994031	0.294527	3.37501	0.000738134	0.00564012		AT4G00695	17.6421	1.67196	0.436845	3.82736	0.000129526	0.000608911		AT4G31640	32.2756	1.46425	0.343237	4.266	1.99013e-05	0.000112891
AT4G15280	80.2485	1.75749	0.279232	6.294	3.09379e-10	2.62208e-09		AT2G40200	120.748	0.990308	0.210506	4.70441	2.54598e-06	4.08073e-05		AT1G27990	5.82974	1.67182	0.490023	3.41171	0.000645557	0.00258996		AT1G29230	68.0877	1.4642	0.265867	5.50727	3.64442e-08	3.41858e-07
AT1G54540	15.3653	1.7568	0.476946	3.68343	0.000230119	0.000842511		AT5G56510	17.6056	0.990079	0.317547	3.11789	0.00182149	0.0121191		AT1G75490	88.14	1.67151	0.261959	6.3808	1.76166e-10	1.90745e-09		AT1G24600	123.447	1.46407	0.329087	4.44888	8.63176e-06	5.27918e-05
AT1G68450	10.5345	1.75647	0.494179	3.55433	0.00037895	0.00133107		AT2G44080	399.938	0.988967	0.195351	5.06252	4.13744e-07	7.92035e-06		AT5G43650	58.2231	1.66754	0.323287	5.15807	2.49513e-07	1.84996e-06		AT2G31945	759.051	1.46382	0.194801	7.51445	5.7151e-14	1.18696e-12
AT2G40740	176.871	1.75601	0.247772	7.08719	1.3686e-12	1.52826e-11		AT3G05690	706.049	0.988837	0.128787	7.67807	1.61508e-14	1.08692e-12		AT5G39520	2015.94	1.66713	0.305121	5.46382	4.65987e-08	3.77687e-07		AT5G38250	148.303	1.4602	0.223995	6.51892	7.08142e-11	9.9404e-10
AT2G41800	89.6716	1.75577	0.300707	5.83882	5.25726e-09	3.86873e-08		AT5G52740	49.0073	0.984936	0.263474	3.73827	0.000185289	0.00175031		AT1G21520	2217.38	1.66579	0.115744	14.392	5.81152e-47	9.59029e-45		AT2G23790	1743.27	1.45987	0.189992	7.68385	1.54383e-14	3.40047e-13
AT3G14700	53.0818	1.75511	0.306741	5.72181	1.05395e-08	7.48869e-08		AT1G69430	42.0589	0.984305	0.274204	3.58968	0.00033108	0.00285845		AT5G67310	68.0629	1.66418	0.268404	6.2003	5.63574e-10	5.7702e-09		AT4G02360	165.838	1.45717	0.194656	7.48586	7.10821e-14	1.45552e-12
AT1G71110	439.1	1.75505	0.13427	13.071	4.82156e-39	4.18734e-37		AT1G33950	47.7846	0.983456	0.275881	3.56478	0.000364158	0.00310437		AT5G58660	24.135	1.66294	0.394479	4.21555	2.49173e-05	0.000134719		AT2G30750	1355.39	1.45412	0.160614	9.05353	1.38419e-19	5.27296e-18
AT5G00560	50.9477	1.75484	0.311348	5.63626	1.73781e-08	1.20096e-07		AT3G44720	2260.79	0.983343	0.113304	8.67878	4.00039e-18	4.44557e-16		AT1G54000	396.434	1.66284	0.207876	7.99917	1.25261e-15	2.29676e-14		AT5G20150	1372.98	1.45312	0.120474	12.0616	1.68383e-33	2.24113e-31
AT3G01970	195.23	1.75324	0.197542	8.87528	6.97561e-19	1.37658e-17		AT2G44570	27.1028	0.983209	0.305672	3.21655	0.00129741	0.00916189		AT2G44790	331.241	1.66253	0.233165	7.13027	1.00176e-12	1.39038e-11		AT4G33040	1170.21	1.45234	0.132276	10.9797	4.78742e-28	4.00383e-26
AT1G02930	16238.5	1.75086	0.13808	12.6801	7.62519e-37	5.84171e-35		AT1G48410	8053.06	0.982069	0.103065	9.5286	1.59421e-21	2.65743e-19		AT4G32650	436.561	1.65976	0.166689	9.95725	2.34469e-23	8.19656e-22		AT1G09240	2853.95	1.45216	0.127479	11.3913	4.61876e-30	4.60357e-28
AT5G15130	18.911	1.75029	0.422638	4.14135	3.45263e-05	0.000147095		AT5G09530	128.27	0.980693	0.248468	3.94696	7.91501e-05	0.000842014		AT5G11210	187.712	1.65835	0.231112	7.17551	7.20396e-13	1.01302e-11		AT5G59530	98.0283	1.45198	0.218925	6.63231	3.30481e-11	4.83818e-10
AT1G61255	50.5464	1.7493	0.330416	5.29425	1.19509e-07	7.48929e-07		AT5G16960	20.7969	0.980034	0.317246	3.0892	0.00200699	0.01308		AT2G24850	9753.66	1.65807	0.121577	13.6379	2.38174e-42	2.79861e-40		AT4G27260	2228.09	1.45113	0.171407	8.46598	2.54001e-17	7.47215e-16
AT2G31865	2162.17	1.74923	0.112398	15.5628	1.30274e-54	2.76684e-52		AT5G59370	9.12142	0.979618	0.314942	3.11047	0.00186787	0.0123706		AT3G49580	1437.96	1.65717	0.339082	4.88723	1.02263e-06	6.92331e-06		AT1G51800	199.032	1.451	0.220269	6.5874	4.47608e-11	6.4619e-10
AT2G41190	657.948	1.74352	0.165462	10.5373	5.81583e-26	2.02854e-24		AT3G13600	80.5287	0.979478	0.226042	4.33317	1.46978e-05	0.000193032		AT5G63450	34.5101	1.65574	0.378411	4.37549	1.21157e-05	6.90661e-05		AT2G05330	14.1619	1.44868	0.436826	3.31638	0.000911917	0.00348184
AT2G45220	1741.05	1.74238	0.175057	9.95323	2.44139e-23	6.93647e-22		AT2G28790	2034.84	0.97935	0.172012	5.6935	1.2446e-08	3.23776e-07		AT1G65240	43.3203	1.65563	0.314491	5.26448	1.40586e-07	1.08053e-06		AT5G55490	80.1134	1.44826	0.263873	5.48845	4.05475e-08	3.78073e-07
AT3G46080	245.336	1.74223	0.193116	9.02172	1.85162e-19	3.81547e-18		AT3G23730	1639.79	0.978893	0.156484	6.25553	3.96161e-10	1.37137e-08		AT2G43540	1509.98	1.65478	0.175751	9.41549	4.70885e-21	1.3942e-19		AT5G63750	35.4533	1.44657	0.334356	4.32643	1.51547e-05	8.84244e-05
AT1G47885	4.7033	1.73797	0.498217	3.48837	0.000485975	0.0016662		AT2G36400	650.888	0.977818	0.137006	7.13705	9.53529e-13	4.91975e-11		AT5G52390	596.021	1.65337	0.204632	8.0797	6.49282e-16	1.22144e-14		AT3G28007	31.1461	1.44652	0.381813	3.78855	0.000151526	0.000711142
AT3G21080	212.839	1.73626	0.187282	9.27084	1.84689e-20	4.17908e-19		AT2G19800	272.807	0.974856	0.220341	4.42431	9.67501e-06	0.00013354		AT1G64660	1285.64	1.65327	0.110447	14.9689	1.17188e-50	2.32749e-48		AT3G17180	10.7333	1.4462	0.445482	3.24636	0.0011689	0.00434662
AT4G05100	78.7844	1.73553	0.334275	5.19193	2.08125e-07	1.25938e-06		AT1G07900	70.5154	0.973502	0.247211	3.93795	8.21822e-05	0.000869149		AT4G24340	31.9634	1.65296	0.393594	4.19967	2.6731e-05	0.000143832		AT5G26731	124.524	1.44592	0.200694	7.20463	5.82035e-13	1.06138e-11
AT4G10720	14.0514	1.73553	0.457685	3.79196	0.000149461	0.000567584		AT2G02140	91.4063	0.972989	0.279727	3.47835	0.000504514	0.00409131		AT3G03660	4.50235	1.64821	0.48276	3.41413	0.000639861	0.00256986		AT2G47485	68.1774	1.44568	0.274557	5.2655	1.39811e-07	1.18979e-06
AT3G47780	450.163	1.73548	0.141798	12.2391	1.92098e-34	1.2264e-32		AT2G20870	481.876	0.971169	0.165312	5.87477	4.23425e-09	1.21371e-07		AT2G20880	25.6945	1.64531	0.383616	4.28894	1.79527e-05	9.94108e-05		AT3G55890	547.018	1.44491	0.124299	11.6245	3.09378e-31	3.34312e-29
AT1G10585	49.0305	1.73516	0.365238	4.75077	2.0264e-06	1.05891e-05		AT3G27690	5506.34	0.970446	0.293097	3.311	0.000929631	0.00686843		AT4G31355	37.6354	1.63926	0.336117	4.87704	1.07687e-06	7.26466e-06		AT2G36080	996.487	1.44332	0.122587	11.7738	5.32761e-32	6.08853e-30
AT1G54010	1775.62	1.73429	0.171704	10.1005	5.49887e-24	1.65985e-22		AT2G30600	2114.89	0.970193	0.121526	7.9834	1.42355e-15	1.1288e-13		AT4G18870	17.2603	1.63849	0.429969	3.81072	0.00013856	0.000646642		AT4G10380	8329.86	1.44284	0.156438	9.22306	2.88734e-20	1.21201e-18
AT3G03640	2047.12	1.73418	0.0942687	18.3962	1.40917e-75	7.55703e-73		AT1G76650	172.691	0.969175	0.212165	4.56803	4.9232e-06	7.35257e-05		AT5G35207	6.75443	1.63733	0.489082	3.34777	0.00081464	0.00319074		AT5G50360	196.105	1.44257	0.253089	5.69984	1.19919e-08	1.20737e-07
AT5G39670	351.225	1.73383	0.18206	9.52342	1.67578e-21	4.12461e-20		AT5G51440	69.2218	0.96771	0.23921	4.04544	5.22246e-05	0.000590046		AT1G16530	132.251	1.63661	0.291973	5.60533	2.07856e-08	1.77441e-07		AT1G54570	3609.2	1.44209	0.154599	9.32791	1.07983e-20	4.73833e-19
AT2G15220	105.373	1.73363	0.27585	6.28469	3.28515e-10	2.7734e-09		AT3G13400	81.4668	0.966325	0.290762	3.32342	0.000889195	0.00661251		AT2G39030	1497.82	1.63598	0.378386	4.32358	1.53517e-05	8.6113e-05		AT4G21980	3108.8	1.43954	0.102983	13.9784	2.11195e-44	6.49291e-42
AT2G04050	74.6032	1.73336	0.488849	3.5458	0.000391429	0.00137109		AT4G22960	14.4351	0.965712	0.318518	3.0319	0.00243023	0.0153224		AT2G01008	500.607	1.63458	0.373925	4.3714	1.23451e-05	7.02131e-05		AT5G48410	518.656	1.43658	0.162664	8.83158	1.03205e-18	3.52543e-17
AT3G28580	833.58	1.73298	0.16926	10.2385	1.33226e-24	4.2846e-23		AT3G53150	56.3807	0.965539	0.249527	3.86947	0.000109073	0.00110863		AT1G08630	173.592	1.6341	0.234589	6.9658	3.26549e-12	4.3009e-11		AT5G45800	3321.85	1.4354	0.106235	13.5115	1.33683e-41	3.20663e-39
AT1G75600	11.9133	1.73006	0.476221	3.63288	0.000280275	0.00100909		AT4G12490	361.278	0.96493	0.315565	3.05779	0.00222979	0.0142577		AT3G61198	222.498	1.6336	0.207192	7.8845	3.15791e-15	5.56303e-14		AT2G26750	40.3947	1.43395	0.341089	4.20402	2.62215e-05	0.000145122
AT1G58300	117.827	1.72761	0.222084	7.77909	7.30458e-15	1.00314e-13		AT5G44567	94.0434	0.96445	0.226318	4.26149	2.03072e-05	0.000257343		AT2G14620	313.368	1.63036	0.1735	9.39688	5.62043e-21	1.6532e-19		AT3G26440	886.319	1.43278	0.145762	9.82959	8.39637e-23	4.49206e-21
AT1G48605	288.418	1.72708	0.178248	9.68915	3.35318e-22	8.78254e-21		AT2G05850	53.6554	0.963763	0.307849	3.13063	0.00174431	0.01167		AT5G52770	15.5582	1.62905	0.428875	3.79843	0.000145615	0.000677032		AT1G34670	6.89533	1.43087	0.447167	3.19986	0.00137495	0.00501459
AT5G42830	1651.27	1.72474	0.125288	13.7662	4.07309e-43	4.5037e-41		AT5G22430	733.154	0.961314	0.178178	5.39526	6.84256e-08	1.55918e-06		AT2G37760	1320.29	1.62638	0.172467	9.43007	4.09799e-21	1.21978e-19		AT5G41315	34.2773	1.42904	0.38791	3.68394	0.000229652	0.00103507
AT3G60540	670.203	1.72184	0.335602	5.13061	2.88798e-07	1.70709e-06		AT2G30550	2759.88	0.960892	0.102767	9.35017	8.75037e-21	1.34483e-18		AT1G72540	119.463	1.62605	0.217537	7.47484	7.72975e-14	1.19394e-12		AT2G14610	3804.09	1.42645	0.437162	3.26297	0.00110252	0.00412792
AT3G02610	100.708	1.72053	0.231789	7.42283	1.1464e-13	1.41086e-12		AT4G02540	972.078	0.960859	0.114084	8.42241	3.68828e-17	3.50548e-15		AT4G38870	52.3102	1.62555	0.314774	5.1642	2.41475e-07	1.79391e-06		AT2G40740	98.1363	1.42376	0.264392	5.38504	7.2427e-08	6.43442e-07
AT3G46900	360.137	1.7203	0.167775	10.2536	1.14068e-24	3.6795e-23		AT2G29460	325.834	0.960573	0.188258	5.10242	3.35344e-07	6.55858e-06		AT5G27925	14.9763	1.62497	0.458513	3.544	0.000394105	0.00165945		AT4G17670	395.008	1.42225	0.153187	9.28444	1.62561e-20	6.97128e-19
AT5G25910	239.665	1.72029	0.174777	9.84274	7.36796e-23	2.03411e-21		AT4G34380	14.8571	0.960544	0.31934	3.0079	0.0026306	0.0163666		AT5G63560	26.9564	1.62211	0.38888	4.17122	3.02972e-05	0.00016109		AT5G20230	9211.61	1.42203	0.144185	9.86253	6.05079e-23	3.28549e-21
AT4G16600	39.4158	1.7196	0.335618	5.12367	2.99646e-07	1.76779e-06		AT4G11350	136.6	0.960139	0.189017	5.07963	3.78166e-07	7.30379e-06		AT1G33055	100.47	1.62199	0.298339	5.43673	5.4268e-08	4.36536e-07		AT1G56060	64.8614	1.42032	0.279775	5.07663	3.84189e-07	3.04837e-06
AT1G30700	342.406	1.71931	0.486684	3.5327	0.000411335	0.00143391		AT4G17670	277.938	0.959046	0.173331	5.53302	3.14766e-08	7.64451e-07		AT4G09300	23.4927	1.61942	0.400393	4.04458	5.24162e-05	0.000267097		AT3G17790	4478.5	1.41973	0.124337	11.4184	3.38334e-30	3.41905e-28
AT4G18422	18.8265	1.71698	0.441793	3.88638	0.000101749	0.000398286		AT1G80660	6.8526	0.958365	0.309483	3.09667	0.00195709	0.0128438		AT5G01900	351.683	1.61916	0.235095	6.88727	5.68732e-12	7.31046e-11		AT2G23010	103.739	1.41888	0.254757	5.56954	2.5541e-08	2.4533e-07
AT1G76980	602.477	1.71388	0.168683	10.1603	2.98044e-24	9.25231e-23		AT3G29000	150.813	0.958035	0.214332	4.46987	7.82682e-06	0.000110782		AT4G31960	6.39929	1.61663	0.490091	3.29863	0.000971578	0.00373164		AT2G30660	67.8207	1.4179	0.273055	5.19273	2.07231e-07	1.7219e-06
AT3G63010	347.364	1.71349	0.153919	11.1324	8.72354e-29	3.67703e-27		AT3G61190	294.573	0.957238	0.177846	5.38241	7.34944e-08	1.66071e-06		AT2G06950	2238.21	1.61572	0.108435	14.9004	3.27699e-50	6.34013e-48		AT4G23150	470.122	1.41572	0.1713	8.26455	1.40218e-16	3.82106e-15
AT1G52040	2698.46	1.71275	0.163174	10.4965	8.96368e-26	3.06667e-24		AT4G31800	1651.45	0.95696	0.14043	6.81448	9.46035e-12	4.20094e-10		AT4G34131	129.633	1.6155	0.224845	7.18494	6.72344e-13	9.49021e-12		AT3G23637	22.0779	1.41512	0.416927	3.39418	0.000688353	0.00272347
AT3G47480	2908.01	1.71259	0.261078	6.55967	5.39253e-11	4.97742e-10		AT1G34180	249.094	0.956514	0.164125	5.82795	5.61137e-09	1.54705e-07		AT1G21890	40.4419	1.61542	0.346967	4.65583	3.22681e-06	2.01164e-05		AT5G28235	11.1472	1.41431	0.441274	3.20507	0.00135031	0.00493463
AT1G26390	662.481	1.71017	0.185438	9.22233	2.90715e-20	6.48921e-19		AT4G08780	25.4662	0.955065	0.312827	3.05301	0.00226556	0.0144438		AT1G16510	627.456	1.60856	0.177663	9.05397	1.3786e-19	3.61869e-18		AT4G13860	68.5365	1.4136	0.261605	5.40356	6.53318e-08	5.85412e-07
AT2G39710	660.705	1.71012	0.128325	13.3265	1.62267e-40	1.53339e-38		AT3G22930	186.607	0.954236	0.17688	5.39481	6.85955e-08	1.56141e-06		AT1G13140	27.6637	1.60802	0.365306	4.40184	1.07339e-05	6.18009e-05		AT4G04540	72.4972	1.41292	0.312673	4.51884	6.2179e-06	3.90686e-05
AT5G11930	226.147	1.70945	0.177849	9.61179	7.12951e-22	1.80561e-20		AT4G15210	686.189	0.953912	0.319525	2.98541	0.002832	0.0173115		AT2G47550	20.5856	1.60769	0.421147	3.8174	0.000134867	0.00063151		AT1G77510	1840.69	1.41089	0.128909	10.9449	7.03105e-28	5.8134e-26
AT1G14120	24.6703	1.70933	0.422123	4.04936	5.13588e-05	0.000212314		AT1G13470	1656.14	0.953363	0.125913	7.57158	3.687e-14	2.35685e-12		AT3G25795	98.3782	1.60735	0.48218	3.3335	0.000857607	0.0033398		AT1G65484	47.5689	1.41036	0.318467	4.42858	9.48538e-06	5.74993e-05
AT3G49130	28.2368	1.70848	0.390051	4.38014	1.18601e-05	5.44542e-05		AT4G02170	9.69864	0.952712	0.31907	2.9859	0.00282741	0.0172932		AT2G36890	92.3145	1.60598	0.226565	7.08837	1.35704e-12	1.85368e-11		AT4G17030	324.058	1.40927	0.448736	3.14053	0.00168644	0.00599342
AT1G10540	49.4594	1.70731	0.315623	5.40934	6.32589e-08	4.09218e-07		AT2G35000	26.1967	0.95189	0.296758	3.20763	0.00133833	0.0093765		AT1G12030	13.7432	1.60498	0.442492	3.62714	0.000286576	0.00124475		AT5G42510	10.8227	1.4082	0.442731	3.18071	0.00146915	0.00530762
AT3G16430	51.9283	1.70158	0.312967	5.43694	5.42028e-08	3.52655e-07		AT5G46295	9.14445	0.951286	0.318256	2.98906	0.0027984	0.0171643		AT2G28710	174.142	1.60464	0.244505	6.56282	5.27994e-11	6.12075e-10		AT4G39830	291.466	1.40785	0.169866	8.28801	1.15157e-16	3.18588e-15
AT3G47380	485.318	1.69971	0.157492	10.7923	3.74148e-27	1.44091e-25		AT1G20515	5.6058	0.949236	0.295942	3.2075	0.00133893	0.0093777		AT5G06740	11.7095	1.60417	0.464113	3.45643	0.000547382	0.00223606		AT5G37990	8.21858	1.4075	0.444083	3.16946	0.00152723	0.00549469
AT1G69430	65.0579	1.69886	0.281374	6.03774	1.56284e-09	1.22486e-08		AT3G52748	32.1127	0.949083	0.289166	3.28214	0.00103021	0.00750911		AT1G58225	2385.72	1.60194	0.13348	12.0014	3.49356e-33	2.3197e-31		AT5G09290	187.526	1.40724	0.225685	6.23541	4.50593e-10	5.57571e-09
AT4G28140	67.0939	1.6972	0.270962	6.26361	3.76165e-10	3.1594e-09		AT3G50330	5.33058	0.948335	0.290339	3.2663	0.00108963	0.00788656		AT3G52790	5.14815	1.60038	0.488288	3.27753	0.0010472	0.00398884		AT4G13250	19422.8	1.4066	0.1613	8.72037	2.77296e-18	9.0747e-17
AT5G19490	59.2393	1.69605	0.312314	5.4306	5.61651e-08	3.64869e-07		AT5G05640	39.0479	0.947387	0.289557	3.27185	0.00106846	0.00775403		AT1G02930	16248	1.60035	0.160451	9.97412	1.9785e-23	6.93806e-22		AT1G05340	1913.94	1.40577	0.371396	3.7851	0.000153644	0.00072015
AT1G74140	18.1591	1.69537	0.424494	3.99386	6.50054e-05	0.000263598		AT2G47050	128.291	0.946774	0.31919	2.96618	0.00301522	0.0181702		AT3G52748	45.9855	1.59839	0.303236	5.27113	1.35588e-07	1.04355e-06		AT2G04450	204.763	1.40423	0.265072	5.29756	1.17362e-07	1.01096e-06
AT1G05340	354.064	1.69467	0.21366	7.93161	2.16322e-15	3.11432e-14		AT4G33070	577.329	0.94544	0.315699	2.99476	0.00274665	0.0169187		AT3G47260	11.253	1.59648	0.476864	3.34786	0.000814371	0.00319025		AT5G19875	1106.72	1.40376	0.103783	13.5259	1.10016e-41	2.66825e-39
AT3G05690	456.017	1.68845	0.147363	11.4577	2.1507e-30	1.00932e-28		AT4G25070	218.595	0.945016	0.171812	5.5003	3.79137e-08	9.14912e-07		AT1G74460	17.6363	1.59465	0.415569	3.83726	0.000124414	0.000586848		AT3G02480	148.093	1.40258	0.447846	3.13184	0.00173715	0.0061546
AT5G64790	50.932	1.68788	0.307048	5.49713	3.86022e-08	2.56284e-07		AT4G02390	160.884	0.94409	0.178884	5.27768	1.30833e-07	2.7905e-06		AT3G16660	573.755	1.59406	0.15727	10.1359	3.82985e-24	1.41603e-22		AT2G38340	39.0913	1.40217	0.366538	3.82544	0.000130536	0.000621992
AT5G52740	329.435	1.68557	0.202534	8.32241	8.61959e-17	1.43555e-15		AT3G62210	9.66242	0.944069	0.319016	2.95931	0.00308326	0.0184661		AT4G21120	752.012	1.59309	0.133306	11.9506	6.44311e-33	4.21583e-31		AT3G29575	769.957	1.40203	0.158266	8.8587	8.09536e-19	2.80485e-17
AT1G47980	25.623	1.68417	0.406003	4.14818	3.35133e-05	0.000143121		AT3G28200	949.154	0.943903	0.135719	6.95483	3.52976e-12	1.6848e-10		AT5G05600	1812.36	1.59254	0.138479	11.5002	1.31587e-30	7.42012e-29		AT3G45410	56.464	1.39973	0.29944	4.6745	2.94671e-06	1.99136e-05
AT5G39520	648.762	1.68224	0.427226	3.93759	8.23039e-05	0.000327916		AT4G02250	199.174	0.943209	0.32029	2.94485	0.00323107	0.0191567		AT1G53540	20.2284	1.59215	0.398872	3.99163	6.562e-05	0.000328071		AT2G34655	540.209	1.3979	0.156484	8.93316	4.14011e-19	1.49126e-17
AT3G26210	2795.59	1.68182	0.113597	14.8052	1.35632e-49	2.09312e-47		AT2G03760	715.794	0.94313	0.124606	7.56893	3.76323e-14	2.39851e-12		AT1G47890	492.149	1.59154	0.175121	9.0882	1.00691e-19	2.67433e-18		AT2G44390	7.74186	1.39782	0.446708	3.12916	0.00175309	0.00620203
AT1G67920	374.371	1.68048	0.208051	8.07723	6.62539e-16	1.01298e-14		AT5G26340	2102.56	0.943071	0.129883	7.26091	3.84504e-13	2.09542e-11		AT3G62280	22.4705	1.59104	0.401211	3.9656	7.32124e-05	0.000362636		AT3G00210	149.375	1.39741	0.215161	6.49475	8.31737e-11	1.15638e-09
AT1G33790	234.144	1.68031	0.171125	9.8192	9.30796e-23	2.55e-21		AT3G18220	10.3809	0.942293	0.316137	2.98065	0.00287639	0.0175088		AT1G33960	2196.94	1.59075	0.114384	13.9072	5.73042e-44	7.60993e-42		AT3G52770	91.0194	1.39734	0.236255	5.91453	3.32815e-09	3.6378e-08
AT4G04490	1652.92	1.67905	0.135012	12.4363	1.65937e-35	1.14087e-33		AT3G25770	3648.74	0.942142	0.141974	6.63602	3.2226e-11	1.31514e-09		AT1G10585	55.7154	1.58935	0.316739	5.01784	5.22547e-07	3.7007e-06		AT3G10320	1522.95	1.39729	0.137222	10.1827	2.36863e-24	1.45641e-22
AT4G00700	1805.3	1.67827	0.115241	14.5632	4.81586e-48	6.79638e-46		AT3G25020	930.325	0.940977	0.132424	7.10578	1.19644e-12	6.04354e-11		AT3G02240	7.57198	1.58871	0.487697	3.25757	0.0011237	0.00425357		AT4G15120	28.4377	1.39698	0.363192	3.8464	0.000119867	0.000575172
AT2G03040	25.9175	1.67623	0.380071	4.41032	1.03217e-05	4.79244e-05		AT5G51610	10.4379	0.940947	0.319887	2.9415	0.0032663	0.0193259		AT3G01900	5.05591	1.58673	0.488164	3.25041	0.00115239	0.00434892		AT4G24000	3311.06	1.39673	0.168183	8.3048	9.99853e-17	2.78378e-15
AT4G09300	24.5689	1.67471	0.380685	4.3992	1.0865e-05	5.02731e-05		AT1G14250	497.27	0.939584	0.308976	3.04096	0.00235823	0.0149523		AT1G59670	14.7836	1.58644	0.443125	3.58013	0.000343425	0.0014653		AT4G15440	1004.69	1.39603	0.163197	8.55426	1.18632e-17	3.61661e-16
AT1G21520	1975.26	1.67221	0.135093	12.3782	3.42978e-35	2.29913e-33		AT3G45970	1690.77	0.937759	0.125387	7.47891	7.49399e-14	4.5745e-12		AT5G48010	4.85276	1.58482	0.488231	3.24605	0.0011702	0.00440946		AT4G01430	460.582	1.3946	0.182509	7.64127	2.15083e-14	4.68547e-13
AT3G28210	190.468	1.67221	0.2066	8.09394	5.77646e-16	8.88888e-15		AT5G06730	19.7267	0.937594	0.313026	2.99526	0.0027421	0.0169002		AT4G34710	7683.35	1.58258	0.277274	5.70764	1.14555e-08	1.00263e-07		AT2G32210	282.009	1.3944	0.165054	8.44812	2.96032e-17	8.60424e-16
AT1G51020	4.73983	1.6717	0.502092	3.32947	0.000870123	0.00282932		AT3G48090	1947.76	0.937284	0.106863	8.77088	1.77271e-18	2.09916e-16		AT4G25810	167.471	1.57967	0.231962	6.81004	9.75682e-12	1.22811e-10		AT1G64110	274.402	1.3937	0.218131	6.38928	1.66664e-10	2.21152e-09
AT5G03204	8.16631	1.6713	0.494328	3.38096	0.000722332	0.00238969		AT5G13930	2672.12	0.937081	0.132392	7.0781	1.46143e-12	7.29705e-11		AT3G25640	95.52	1.57828	0.255321	6.18157	6.34687e-10	6.48056e-09		AT5G22860	766.775	1.39322	0.142039	9.80871	1.03283e-22	5.43244e-21
AT1G72540	93.4918	1.66998	0.257667	6.48117	9.10141e-11	8.16539e-10		AT1G30230	16302.6	0.933865	0.104623	8.92603	4.41578e-19	5.62539e-17		AT5G14470	24.0548	1.57735	0.427843	3.68676	0.00022713	0.0010108		AT1G70680	746.513	1.39301	0.193576	7.19618	6.1925e-13	1.12267e-11
AT4G23160	394.591	1.66794	0.158607	10.5162	7.27533e-26	2.51309e-24		AT5G36907	11.7636	0.932598	0.320238	2.91221	0.00358884	0.0208332		AT5G12330	87.4349	1.57548	0.244105	6.4541	1.08864e-10	1.21289e-09		AT5G53590	402.156	1.39119	0.148002	9.39985	5.46393e-21	2.46929e-19
AT1G29640	84.5936	1.66714	0.259861	6.4155	1.40364e-10	1.23248e-09		AT3G27250	27.1812	0.932516	0.308768	3.02012	0.00252676	0.0157973		AT1G07900	312.565	1.57479	0.191167	8.23779	1.75422e-16	3.49955e-15		AT5G44460	17.4586	1.38955	0.409317	3.3948	0.000686775	0.0027187
AT1G53625	212.783	1.66705	0.207565	8.03148	9.63052e-16	1.44263e-14		AT3G11940	10010	0.932153	0.112276	8.30236	1.0206e-16	9.1769e-15		AT1G36630	20.0318	1.57212	0.40785	3.85465	0.000115896	0.00055084		AT2G32660	303.589	1.38905	0.141429	9.8215	9.09778e-23	4.85541e-21
AT2G39530	23.7246	1.66379	0.384629	4.3257	1.52047e-05	6.86067e-05		AT1G15930	5457.64	0.931148	0.121242	7.68009	1.58982e-14	1.07325e-12		AT1G12805	124.261	1.57197	0.203936	7.70815	1.27653e-14	2.10966e-13		AT3G23120	685.533	1.38821	0.154891	8.96246	3.17515e-19	1.16287e-17
AT1G43160	19.9899	1.66226	0.426077	3.90132	9.56715e-05	0.000376353		AT1G21750	5564.29	0.93061	0.135384	6.87386	6.24895e-12	2.86289e-10		AT1G54020	850.395	1.57196	0.412001	3.81544	0.000135943	0.00063592		AT1G03495	538.216	1.38641	0.126747	10.9384	7.55073e-28	6.21952e-26
AT5G44990	72.455	1.66065	0.29351	5.65792	1.5322e-08	1.06574e-07		AT1G55210	4746.38	0.930536	0.128918	7.21802	5.27488e-13	2.83639e-11		AT3G54340	43.8702	1.57149	0.438288	3.58552	0.000336406	0.00143727		AT2G19900	21.9043	1.38515	0.419486	3.302	0.000959966	0.00364801
AT1G73325	267.695	1.65836	0.216811	7.64886	2.02762e-14	2.66673e-13		AT1G14540	22.989	0.93044	0.307875	3.02214	0.00250998	0.0157155		AT3G22240	80.4697	1.56823	0.242304	6.47216	9.66116e-11	1.08467e-09		AT3G62280	12.0653	1.38504	0.429048	3.22817	0.00124586	0.00459465
AT5G24780	2204.71	1.65655	0.417216	3.97048	7.17276e-05	0.000288457		AT4G15160	84.8082	0.929441	0.250292	3.71343	0.000204468	0.00190164		AT3G26470	173.006	1.56786	0.231599	6.76972	1.29035e-11	1.60262e-10		AT3G14770	1246.83	1.38489	0.198702	6.96967	3.17689e-12	5.31788e-11
AT4G27860	796.386	1.65615	0.120199	13.7785	3.43485e-43	3.83755e-41		AT2G05330	7.23081	0.928575	0.311362	2.9823	0.00286091	0.0174342		AT5G62480	261.732	1.56641	0.24744	6.33045	2.4445e-10	2.60627e-09		AT3G18950	1295.56	1.38465	0.139184	9.94839	2.56303e-23	1.4419e-21
AT4G30430	13.6865	1.65609	0.44845	3.69293	0.000221681	0.000814259		AT3G22160	269.608	0.92515	0.155056	5.96657	2.42296e-09	7.27224e-08		AT4G15150	46.9344	1.5658	0.343878	4.55335	5.2799e-06	3.18025e-05		AT1G09932	519.609	1.38122	0.17522	7.8828	3.20136e-15	7.58734e-14
AT1G66280	65.7398	1.6554	0.503474	3.28795	0.00100919	0.00323733		AT5G64060	38.2222	0.924914	0.276553	3.34443	0.000824504	0.00620167		AT1G55010	26.4203	1.56482	0.413274	3.78639	0.000152851	0.000708768		AT5G47130	33.2685	1.38087	0.366172	3.77111	0.000162522	0.000757697
AT1G30850	20.7193	1.65487	0.406007	4.07597	4.5822e-05	0.00019138		AT3G27220	835.581	0.924807	0.186755	4.95199	7.346e-07	1.33547e-05		AT4G11350	251.779	1.5582	0.160768	9.69225	3.25296e-22	1.05806e-20		AT5G55050	489.557	1.37686	0.123993	11.1044	1.19449e-28	1.05989e-26
AT3G04220	242.471	1.65143	0.173015	9.54503	1.3607e-21	3.37827e-20		AT4G11521	62.77	0.923883	0.255284	3.61903	0.000295706	0.00260063		AT4G14723	41.6899	1.55569	0.311251	4.99819	5.78722e-07	4.05883e-06		AT5G06230	307.846	1.37666	0.163289	8.43087	3.43112e-17	9.94604e-16
AT1G67360	2539.25	1.64998	0.102091	16.162	9.35457e-59	2.47734e-56		AT3G05730	374.631	0.923006	0.320148	2.88306	0.00393835	0.0223824		AT4G03420	2171.39	1.55399	0.161564	9.61841	6.68568e-22	2.13438e-20		AT5G16360	569.429	1.37437	0.160012	8.58919	8.75825e-18	2.71632e-16
AT5G59820	898.113	1.64872	0.129052	12.7756	2.24337e-37	1.80234e-35		AT5G61490	7.59381	0.922167	0.311572	2.95973	0.0030791	0.0184525		AT2G23540	37.4634	1.55369	0.334299	4.64759	3.35829e-06	2.08781e-05		AT2G43870	18.1547	1.37359	0.430134	3.1934	0.00140607	0.00511116
AT2G45930	37.7137	1.6478	0.32764	5.02931	4.92261e-07	2.82641e-06		AT1G80130	613.276	0.921537	0.132268	6.96719	3.23334e-12	1.55358e-10		AT1G79680	438.237	1.55313	0.18204	8.53179	1.44096e-17	3.13672e-16		AT2G03850	217.197	1.37351	0.213488	6.43364	1.24582e-10	1.67863e-09
AT3G13610	313.644	1.6465	0.208036	7.91449	2.48268e-15	3.54567e-14		AT5G42380	155.756	0.921371	0.199526	4.6178	3.87829e-06	5.95202e-05		AT5G17330	349.564	1.55298	0.141238	10.9955	4.01666e-28	1.91549e-26		AT3G10590	23.4338	1.37071	0.4036	3.39622	0.000683228	0.00270663
AT2G17740	122.603	1.64564	0.277924	5.9212	3.19606e-09	2.41574e-08		AT2G39675	429.399	0.920952	0.152848	6.02527	1.6883e-09	5.23398e-08		AT1G28375	9.38603	1.55216	0.489335	3.17197	0.00151407	0.00557145		AT3G49690	42.0974	1.36858	0.340432	4.02014	5.81646e-05	0.000299085
AT1G05330	6.81297	1.64324	0.500644	3.28224	0.00102986	0.00329871		AT5G06870	1856.95	0.920377	0.160047	5.75067	8.88892e-09	2.38395e-07		AT4G22880	2229.31	1.55167	0.435472	3.5632	0.000366357	0.00155389		AT3G03165	16.2151	1.3676	0.403706	3.38761	0.00070505	0.00278247
AT2G24285	9.14483	1.64304	0.491601	3.34223	0.000831074	0.0027118		AT1G67000	162.8	0.917197	0.202471	4.53002	5.89779e-06	8.65002e-05		AT3G63380	1546.63	1.55089	0.193274	8.02428	1.02121e-15	1.88635e-14		AT3G21560	336.74	1.367	0.177267	7.71152	1.24326e-14	2.76354e-13
AT2G46400	1973.89	1.6425	0.15308	10.7297	7.38572e-27	2.77949e-25		AT3G22600	885.055	0.916925	0.162782	5.63285	1.77258e-08	4.49261e-07		AT5G44570	32.2342	1.55015	0.340449	4.55325	5.28225e-06	3.18025e-05		AT5G61850	46.3599	1.36342	0.302106	4.51305	6.39034e-06	4.00253e-05
AT4G21926	27.3486	1.6419	0.387422	4.23802	2.255e-05	9.87992e-05		AT2G43540	1178.52	0.916557	0.108452	8.45127	2.88153e-17	2.84869e-15		AT4G33420	96.5395	1.54936	0.228489	6.78087	1.19458e-11	1.48862e-10		AT1G79900	1251.03	1.36332	0.315376	4.32285	1.54029e-05	8.9801e-05
AT2G46680	767.024	1.64064	0.187154	8.76624	1.84725e-18	3.51601e-17		AT5G25350	931.579	0.916508	0.131176	6.98685	2.81119e-12	1.35979e-10		AT5G01305	9.48428	1.54625	0.470155	3.2888	0.00100615	0.0038475		AT3G55790	11.9273	1.36022	0.432292	3.14653	0.00165219	0.0058869
AT2G37760	981.084	1.63822	0.164291	9.97147	2.03206e-23	5.80015e-22		AT1G35210	229.33	0.916308	0.173827	5.27139	1.35396e-07	2.87087e-06		AT3G47270	7.54309	1.54402	0.483994	3.19016	0.00142194	0.00526263		AT2G28710	618.126	1.36016	0.136012	10.0002	1.52032e-23	8.77925e-22
AT5G26170	688.567	1.63754	0.169302	9.67229	3.95424e-22	1.02691e-20		AT1G20350	342.954	0.916023	0.149982	6.10755	1.01172e-09	3.26735e-08		AT4G09100	10.3516	1.54318	0.477019	3.23505	0.00121624	0.00457142		AT1G29290	44.339	1.35762	0.332001	4.08921	4.32839e-05	0.000228268
AT2G38250	82.4705	1.63704	0.263897	6.20333	5.52814e-10	4.55742e-09		AT5G08030	10.7235	0.915491	0.31606	2.89657	0.00377263	0.0216736		AT2G45220	2157.88	1.54244	0.112676	13.6891	1.17884e-42	1.44572e-40		AT2G39710	861.977	1.35652	0.128253	10.5769	3.81518e-26	2.64374e-24
AT3G44300	3210.89	1.63532	0.498973	3.27738	0.00104776	0.00335104		AT1G69940	22.7738	0.914655	0.320261	2.85597	0.00429054	0.0239197		AT5G44390	274.387	1.53814	0.176713	8.70418	3.19875e-18	7.46254e-17		AT1G52855	144.815	1.35524	0.205877	6.58276	4.6178e-11	6.63576e-10
AT3G26470	205.827	1.63224	0.206112	7.91922	2.39002e-15	3.42474e-14		AT1G51300	20.4858	0.913457	0.308064	2.96515	0.00302532	0.0182259		AT1G23120	100.08	1.53525	0.256777	5.97891	2.24633e-09	2.15815e-08		AT3G47780	1284.07	1.35486	0.147406	9.19135	3.87944e-20	1.57986e-18
AT1G03940	377.74	1.63211	0.173269	9.41947	4.53369e-21	1.06871e-19		AT3G11402	97.6349	0.912485	0.212949	4.285	1.82738e-05	0.000235011		AT1G07590	4806.94	1.53342	0.300119	5.10937	3.23231e-07	2.35452e-06		AT4G20370	23.5198	1.35469	0.397434	3.40858	0.000653019	0.00260444
AT5G19875	600.484	1.63076	0.14034	11.62	3.25959e-31	1.61855e-29		AT4G23230	361.287	0.912378	0.158068	5.77205	7.83129e-09	2.11075e-07		AT4G16240	106.617	1.53327	0.327378	4.68349	2.82026e-06	1.78146e-05		AT5G27060	120.855	1.3545	0.247751	5.46717	4.57289e-08	4.21169e-07
AT1G51920	64.1432	1.63051	0.309167	5.2739	1.33558e-07	8.30663e-07		AT2G29120	1769.04	0.911494	0.145439	6.2672	3.67606e-10	1.27661e-08		AT5G63600	12.7784	1.53315	0.448039	3.42191	0.000621822	0.00250954		AT5G46960	234.644	1.35408	0.212886	6.36061	2.0095e-10	2.64306e-09
AT3G11580	197.891	1.6303	0.1873	8.70424	3.19717e-18	5.98451e-17		AT5G25190	532.893	0.91137	0.138068	6.60086	4.0877e-11	1.64038e-09		AT2G01422	8.9545	1.53069	0.48887	3.13108	0.00174164	0.00628924		AT1G24430	11.5731	1.35217	0.442265	3.05736	0.00223293	0.00764915
AT5G15960	250.216	1.63008	0.209396	7.78468	6.98899e-15	9.62265e-14		AT1G35910	146.011	0.911244	0.204643	4.45285	8.47388e-06	0.000119085		AT5G41040	100.052	1.53044	0.243526	6.28451	3.28898e-10	3.45897e-09		AT4G21440	139.008	1.349	0.206046	6.54707	5.86787e-11	8.33879e-10
AT2G44010	20.678	1.62894	0.414133	3.93338	8.37607e-05	0.000333102		AT5G20950	4332.37	0.91103	0.110597	8.23741	1.75973e-16	1.54386e-14		AT5G07560	16.9772	1.52932	0.464258	3.29413	0.000987284	0.00378504		AT3G62270	368.744	1.34727	0.181902	7.4066	1.29575e-13	2.56191e-12
AT5G63225	96.6939	1.6284	0.264324	6.1606	7.24697e-10	5.89737e-09		AT1G28370	113.905	0.910997	0.209871	4.34074	1.42001e-05	0.000187976		AT1G72830	1107.99	1.52904	0.0985582	15.5141	2.78541e-54	7.02393e-52		AT2G46680	6495.35	1.34699	0.27063	4.97725	6.44955e-07	4.91897e-06
AT4G31970	45.7954	1.62819	0.500097	3.25574	0.00113095	0.00359462		AT5G43910	581.868	0.910668	0.138867	6.55783	5.45964e-11	2.15895e-09		AT3G07450	7.64104	1.52414	0.487824	3.12437	0.00178186	0.00641486		AT5G49525	124.325	1.34502	0.205781	6.53615	6.31235e-11	8.92974e-10
AT2G03360	20.7816	1.62765	0.435425	3.73808	0.000185431	0.000691291		AT3G02550	1622.25	0.908289	0.274525	3.30859	0.000937681	0.00691847		AT3G63010	759.698	1.52322	0.149101	10.216	1.68138e-24	6.34204e-23		AT2G32830	336.874	1.34261	0.170761	7.86256	3.76376e-15	8.82442e-14
AT5G13320	2055.48	1.62656	0.124204	13.0959	3.47667e-39	3.05647e-37		AT1G72260	337.776	0.908218	0.319459	2.84299	0.00446931	0.0247888		AT2G28110	470.38	1.52299	0.170285	8.94377	3.7613e-19	9.48482e-18		AT3G29639	99.8909	1.3417	0.236903	5.66349	1.48329e-08	1.47169e-07
AT1G02470	218.692	1.62484	0.392666	4.13797	3.50385e-05	0.000149218		AT3G28955	4.52812	0.907833	0.279384	3.24941	0.00115645	0.00831461		AT5G61120	17.0227	1.52175	0.424247	3.58694	0.000334581	0.00143001		AT2G39510	99.4384	1.34149	0.3715	3.61101	0.000305002	0.00132992
AT1G61550	16.0611	1.62286	0.432428	3.75289	0.000174807	0.000654756		AT1G31290	85.3461	0.906304	0.266478	3.40105	0.000671276	0.00521008		AT3G46080	208.607	1.52068	0.203607	7.46868	8.10018e-14	1.25029e-12		AT4G16740	394.051	1.34117	0.426678	3.14328	0.00167063	0.00594498
AT1G13310	38.053	1.62191	0.335437	4.83522	1.33001e-06	7.13607e-06		AT1G52855	176.674	0.906138	0.182074	4.97676	6.46579e-07	1.1864e-05		AT1G68620	1093.29	1.52031	0.155708	9.76388	1.60876e-22	5.37282e-21		AT4G13190	62.6114	1.33937	0.284087	4.71465	2.42124e-06	1.66407e-05
AT5G05340	250.844	1.62172	0.233457	6.94652	3.74409e-12	3.9681e-11		AT3G01830	86.2549	0.90577	0.237471	3.81424	0.000136603	0.00134248		AT1G30730	94.4947	1.51823	0.238741	6.35934	2.02626e-10	2.18422e-09		AT4G33550	84.8911	1.33727	0.444777	3.00661	0.00264177	0.0088497
AT1G54020	233.402	1.62136	0.451409	3.59177	0.000328436	0.00116567		AT3G18610	53.7645	0.905515	0.256829	3.52575	0.000422293	0.00351694		AT1G68765	47.0379	1.51698	0.346035	4.3839	1.16571e-05	6.66039e-05		AT3G27810	4.95198	1.33477	0.443657	3.00856	0.00262492	0.0088027
AT4G09750	420.854	1.62093	0.145442	11.1448	7.5887e-29	3.22987e-27		AT1G30710	13.4122	0.904064	0.317038	2.8516	0.00435002	0.0242078		AT2G26020	68.4649	1.51547	0.272008	5.57143	2.52653e-08	2.13329e-07		AT2G28110	1699.1	1.3347	0.108606	12.2894	1.03281e-34	1.50295e-32
AT5G35923	4.26047	1.62091	0.494789	3.27597	0.00105302	0.00336635		AT5G46230	351.292	0.902663	0.164707	5.48042	4.24327e-08	1.01268e-06		AT2G02930	291.19	1.51436	0.175075	8.6498	5.15913e-18	1.17669e-16		AT1G13340	1394.63	1.33388	0.103376	12.9032	4.31905e-38	8.12726e-36
AT1G09500	110.619	1.61838	0.315563	5.12854	2.92003e-07	1.72508e-06		AT1G18740	1115.36	0.90162	0.121196	7.43935	1.0118e-13	6.10746e-12		AT5G02420	87.3638	1.51413	0.263036	5.75637	8.59402e-09	7.65076e-08		AT1G28765	87.1123	1.32981	0.251321	5.29128	1.21461e-07	1.04421e-06
AT5G44460	66.1075	1.61804	0.292473	5.53228	3.16099e-08	2.11961e-07		AT2G26010	29.3249	0.900951	0.308254	2.92276	0.00346945	0.0202649		AT1G07610	489.037	1.51399	0.22131	6.84105	7.86174e-12	9.96842e-11		AT5G08250	12.3873	1.32914	0.439415	3.0248	0.00248801	0.00840554
AT5G17780	32.7552	1.61795	0.354266	4.56705	4.94632e-06	2.43301e-05		AT2G17230	2769.81	0.900346	0.1193	7.5469	4.45728e-14	2.79969e-12		AT5G48850	1097.28	1.51387	0.361541	4.18727	2.82329e-05	0.000151189		AT2G39530	12.4642	1.32842	0.420772	3.15711	0.0015934	0.00570645
AT1G50390	7.16643	1.61721	0.499986	3.2345	0.00121856	0.00385137		AT1G01980	29.0307	0.899216	0.312708	2.87557	0.00403293	0.0227704		AT1G28130	377.099	1.51364	0.150737	10.0415	1.0009e-23	3.5941e-22		AT2G40510	3256.34	1.32589	0.0956482	13.8622	1.07332e-43	3.12378e-41
AT1G75490	63.8735	1.61559	0.268324	6.02103	1.73307e-09	1.35136e-08		AT1G01560	420.286	0.898025	0.1366	6.57412	4.89405e-11	1.95311e-09		AT3G54420	87.9587	1.51341	0.311418	4.85973	1.17548e-06	7.88204e-06		AT4G03360	8.45567	1.32512	0.448678	2.95338	0.00314314	0.0103078
AT1G66830	73.9014	1.61534	0.270168	5.97904	2.2446e-09	1.73011e-08		AT1G17420	567.219	0.894694	0.157794	5.66999	1.42802e-08	3.67957e-07		AT1G23570	7.98166	1.51332	0.487097	3.10681	0.00189116	0.00676925		AT4G26120	73.2376	1.32493	0.253661	5.22325	1.75806e-07	1.47766e-06
AT5G44572	455.68	1.61448	0.174012	9.27796	1.72757e-20	3.91735e-19		AT2G04570	811.252	0.892203	0.111643	7.99158	1.33222e-15	1.06136e-13		AT4G38080	92.6343	1.51183	0.262341	5.76283	8.27174e-09	7.38435e-08		AT5G40990	28.9058	1.3238	0.438695	3.01758	0.00254801	0.0085764
AT3G53690	51.6458	1.61421	0.295975	5.45388	4.92823e-08	3.21911e-07		AT1G10550	70.9512	0.891374	0.228351	3.90353	9.47981e-05	0.000982436		AT2G16680	8.45244	1.51041	0.487631	3.09745	0.00195191	0.00695455		AT1G65510	1107.2	1.32296	0.143805	9.19968	3.5903e-20	1.47725e-18
AT1G55990	46.0388	1.61303	0.351308	4.59149	4.401e-06	2.18431e-05		AT5G64870	144.635	0.891368	0.183938	4.84603	1.25958e-06	2.16628e-05		AT2G01410	9.30257	1.50955	0.481535	3.13487	0.00171929	0.00622355		AT1G66700	414.098	1.32262	0.198077	6.67733	2.43331e-11	3.62555e-10
AT3G50260	271.344	1.6122	0.179876	8.96283	3.16446e-19	6.42203e-18		AT3G50390	13.932	0.890471	0.319411	2.78786	0.00530581	0.0284315		AT5G45990	160.699	1.50896	0.20323	7.42489	1.12872e-13	1.71508e-12		AT5G35920	4.97294	1.31965	0.443899	2.97287	0.00295033	0.00976049
AT2G40200	82.9213	1.612	0.24786	6.50368	7.83803e-11	7.10324e-10		AT5G01370	174.706	0.889927	0.197419	4.50781	6.55011e-06	9.49438e-05		AT4G01895	117.605	1.50829	0.252266	5.97895	2.24585e-09	2.15815e-08		AT1G61050	11.3583	1.31877	0.440369	2.99469	0.0027472	0.0091607
AT2G29120	2894.07	1.611	0.0998123	16.1403	1.3281e-58	3.47428e-56		AT1G51790	248.54	0.88932	0.187479	4.74356	2.09992e-06	3.42918e-05		AT2G30840	128.853	1.50741	0.262789	5.73622	9.68126e-09	8.55757e-08		AT5G10625	625.355	1.31805	0.200271	6.58133	4.66272e-11	6.69591e-10
AT2G38340	12.352	1.60952	0.461655	3.48641	0.000489546	0.00167752		AT3G15340	36.3421	0.88903	0.283691	3.1338	0.00172559	0.011559		AT1G02920	10153.3	1.5067	0.145312	10.3688	3.43965e-25	1.33789e-23		AT5G65230	32.8863	1.31622	0.389417	3.37998	0.000724905	0.00284722
AT3G15500	140.176	1.60814	0.470408	3.4186	0.000629435	0.00211233		AT1G14330	470.819	0.88673	0.127597	6.94944	3.6675e-12	1.73905e-10		AT5G39580	24.8698	1.50649	0.438102	3.43868	0.000584557	0.0023728		AT2G39410	133.765	1.31611	0.20712	6.35435	2.09311e-10	2.74076e-09
AT1G80110	197.665	1.60662	0.193914	8.28521	1.17904e-16	1.93954e-15		AT1G62660	2548.47	0.884929	0.144864	6.10871	1.00441e-09	3.24859e-08		AT2G35300	5.78365	1.50622	0.48964	3.07617	0.00209675	0.00740053		AT3G47790	17.0987	1.3139	0.423866	3.0998	0.00193649	0.00675194
AT3G25510	426.782	1.60437	0.143932	11.1467	7.43076e-29	3.16893e-27		AT3G23630	23.4022	0.884711	0.308399	2.86872	0.00412133	0.0231551		AT1G61120	637.551	1.50591	0.232375	6.48051	9.14152e-11	1.02994e-09		AT5G19650	17.1089	1.31146	0.398813	3.28839	0.00100761	0.00380915
AT5G24110	377.448	1.60395	0.353071	4.54286	5.54956e-06	2.70369e-05		AT5G52860	181.666	0.884413	0.22712	3.89403	9.85914e-05	0.00101563		AT2G29470	238.503	1.5027	0.191619	7.8421	4.4308e-15	7.72652e-14		AT2G39030	600.964	1.30959	0.362851	3.60917	0.000307175	0.00133726
AT5G06730	46.7874	1.60363	0.325109	4.93259	8.11448e-07	4.501e-06		AT1G76790	652.628	0.884372	0.165506	5.34344	9.1197e-08	2.02276e-06		AT5G59220	413.137	1.50246	0.194009	7.74426	9.61372e-15	1.61619e-13		AT2G29470	277.545	1.30812	0.42526	3.07605	0.00209762	0.00723674
AT1G19180	1303.19	1.60333	0.100311	15.9837	1.66124e-57	4.19239e-55		AT2G38250	83.1725	0.883866	0.2283	3.87151	0.000108163	0.00110042		AT5G60120	716.57	1.50193	0.119113	12.6093	1.87633e-36	1.52024e-34		AT5G19880	33.6348	1.30778	0.333058	3.92657	8.61646e-05	0.000426196
AT3G63380	691.042	1.60165	0.168736	9.49202	2.26594e-21	5.51096e-20		AT1G03050	15.7521	0.883528	0.314277	2.8113	0.00493416	0.0268959		AT2G32190	253.82	1.50158	0.17026	8.81937	1.15102e-18	2.77468e-17		AT5G40210	64.3969	1.30767	0.325913	4.01233	6.01223e-05	0.000307991
AT3G13080	5249.71	1.60149	0.089652	17.8634	2.27326e-71	1.08364e-68		AT1G70560	206.116	0.88352	0.167786	5.26577	1.39604e-07	2.95336e-06		AT3G06955	177.305	1.49907	0.484153	3.09627	0.00195974	0.00697672		AT2G37770	479.886	1.30762	0.161502	8.09663	5.65041e-16	1.44014e-14
AT2G04500	8.1044	1.60056	0.490537	3.26287	0.00110289	0.00351064		AT3G43860	29.9982	0.883031	0.311277	2.8368	0.0045568	0.0251967		AT4G36850	201.976	1.49773	0.258336	5.79761	6.72647e-09	6.08307e-08		AT4G11910	2087.55	1.30525	0.164076	7.95517	1.78892e-15	4.38256e-14
AT4G36640	1110.75	1.60053	0.105758	15.1339	9.67464e-52	1.74395e-49		AT4G24640	68.1602	0.882016	0.30006	2.93947	0.00328778	0.0194159		AT3G58550	31.2224	1.4963	0.368554	4.05992	4.90902e-05	0.000251418		AT5G07440	2911.24	1.3049	0.147014	8.87607	6.92634e-19	2.4113e-17
AT2G34600	122.874	1.59816	0.21766	7.34244	2.09733e-13	2.53037e-12		AT3G11980	45.8568	0.881546	0.284672	3.09671	0.00195682	0.0128438		AT2G46680	2452.75	1.49621	0.172151	8.6913	3.58329e-18	8.3423e-17		AT3G21520	1312.35	1.30464	0.405017	3.22119	0.00127659	0.0046953
AT3G46070	4.4616	1.59747	0.500972	3.18875	0.00142891	0.00446101		AT1G72330	971.963	0.88121	0.115176	7.651	1.99426e-14	1.31354e-12		AT2G18150	53.9726	1.49619	0.359956	4.15658	3.23044e-05	0.000170711		AT3G14440	555.617	1.3046	0.371327	3.51334	0.000442506	0.00185323
AT1G68570	3404.35	1.59711	0.104674	15.2579	1.45904e-52	2.79444e-50		AT2G33020	29.2413	0.88095	0.294549	2.99085	0.00278204	0.017092		AT5G51440	77.3786	1.49565	0.302035	4.9519	7.34932e-07	5.07979e-06		AT2G31141	171.541	1.30267	0.42426	3.07046	0.0021373	0.00735852
AT5G26731	182.791	1.59693	0.199596	8.00079	1.23627e-15	1.82514e-14		AT1G56540	206.665	0.880914	0.172617	5.10328	3.33816e-07	6.5405e-06		AT2G18780	109.672	1.49523	0.224155	6.67054	2.54861e-11	3.0653e-10		AT5G52300	48.7609	1.30027	0.442825	2.93631	0.00332141	0.0108241
AT4G23140	7021.58	1.59685	0.082181	19.4309	4.23098e-84	3.02529e-81		AT3G47480	1453.56	0.878847	0.138566	6.34244	2.26154e-10	8.22276e-09		AT3G12910	81.1516	1.495	0.270196	5.53301	3.14789e-08	2.61563e-07		AT3G61890	2076.94	1.29995	0.141838	9.16503	4.95326e-20	1.98385e-18
AT5G38020	13.5192	1.59684	0.472319	3.38086	0.000722606	0.00239023		AT5G38340	125.15	0.876117	0.192324	4.55542	5.22814e-06	7.75454e-05		AT3G02610	111.113	1.49242	0.254206	5.87093	4.33366e-09	4.02401e-08		AT5G24770	9669.13	1.29939	0.284972	4.55971	5.12235e-06	3.28565e-05
AT4G35160	36.6867	1.59501	0.364869	4.37145	1.23424e-05	5.65718e-05		AT3G25165	33.3194	0.87548	0.318662	2.74737	0.00600759	0.0315074		AT4G33355	12.2943	1.49224	0.483005	3.08949	0.00200503	0.00710451		AT3G18610	147.536	1.29912	0.193895	6.70009	2.08285e-11	3.14416e-10
AT3G13380	703.307	1.59373	0.129836	12.275	1.23387e-34	7.99628e-33		AT3G19970	249.555	0.875425	0.152567	5.73796	9.58235e-09	2.55098e-07		AT1G49090	4.58434	1.49055	0.475562	3.13429	0.00172272	0.00623397		AT3G00650	14.0969	1.29876	0.411415	3.15682	0.001595	0.00571124
AT5G56970	25.5113	1.59209	0.384418	4.14156	3.44953e-05	0.000146992		AT3G04110	542.544	0.875008	0.138807	6.30376	2.90505e-10	1.02863e-08		AT3G51540	22.2588	1.49032	0.413226	3.60655	0.000310292	0.00133613		AT4G08870	4295.51	1.2982	0.150003	8.65451	4.95017e-18	1.57971e-16
AT3G60961	34.4925	1.59078	0.352227	4.51637	6.29102e-06	3.03323e-05		AT1G58430	116.374	0.874812	0.243492	3.59278	0.000327167	0.00283022		AT4G31354	23.3596	1.48913	0.403466	3.69085	0.000223508	0.000996463		AT1G67520	314.089	1.29585	0.156199	8.29614	1.07546e-16	2.98285e-15
AT1G59930	47.6948	1.59031	0.310238	5.12611	2.95797e-07	1.74653e-06		AT5G62065	4.62474	0.874716	0.28385	3.08162	0.00205878	0.0133415		AT3G55515	43.3649	1.48886	0.409513	3.63568	0.000277245	0.00120767		AT5G14130	10.8309	1.29461	0.448614	2.88579	0.00390431	0.012465
AT2G37870	51.11	1.58965	0.335962	4.73163	2.22728e-06	1.15628e-05		AT3G50570	108.226	0.874624	0.201246	4.34605	1.38611e-05	0.000183937		AT5G39160	55.2828	1.48825	0.320659	4.64123	3.46339e-06	2.14839e-05		AT3G48020	906.5	1.29366	0.145207	8.90904	5.14765e-19	1.82112e-17
AT2G18690	2786.26	1.58833	0.138391	11.4771	1.71953e-30	8.14254e-29		AT2G41100	4487.59	0.874505	0.125586	6.96338	3.32215e-12	1.5892e-10		AT3G04720	7562.06	1.48694	0.130184	11.4219	3.2518e-30	1.80198e-28		AT1G79520	2369.31	1.29204	0.185262	6.97411	3.07816e-12	5.16449e-11
AT5G64120	1059.03	1.58772	0.152112	10.4378	1.66573e-25	5.60936e-24		AT3G10190	416.726	0.874051	0.162439	5.38078	7.41641e-08	1.6741e-06		AT5G57480	450.063	1.4856	0.18367	8.08843	6.04378e-16	1.13888e-14		AT2G38920	14.7535	1.2916	0.42165	3.0632	0.00218985	0.0075181
AT1G32940	1078.99	1.58636	0.150904	10.5124	7.5781e-26	2.60092e-24		AT1G09950	21.8745	0.873581	0.311235	2.80682	0.00500333	0.0271871		AT1G13300	24.4678	1.482	0.395259	3.74944	0.000177231	0.00080829		AT5G51760	9.25182	1.29122	0.444836	2.90269	0.00369974	0.0119165
AT1G26380	445.185	1.58613	0.201118	7.88659	3.10549e-15	4.37974e-14		AT1G19070	8.08338	0.872453	0.315576	2.76464	0.00569861	0.03019		AT5G19100	27.0267	1.47963	0.382527	3.86805	0.000109709	0.000524653		AT3G13380	826.597	1.29089	0.141584	9.11752	7.68656e-20	2.96435e-18
AT1G22500	242.467	1.58584	0.161524	9.81802	9.41797e-23	2.57685e-21		AT5G60250	75.6309	0.872324	0.25328	3.4441	0.000572955	0.00456133		AT2G42350	190.695	1.47849	0.283408	5.21681	1.82029e-07	1.37598e-06		AT2G21930	25.451	1.29065	0.362736	3.5581	0.000373543	0.00159657
AT3G18250	643.98	1.58377	0.418846	3.78129	0.00015602	0.000590159		AT1G11260	7373.04	0.872111	0.138529	6.29551	3.06386e-10	1.07777e-08		AT3G01840	73.6511	1.47793	0.295989	4.99318	5.93918e-07	4.16021e-06		AT1G09180	170.032	1.29018	0.215927	5.9751	2.29944e-09	2.57925e-08
AT2G41380	187.829	1.58264	0.221206	7.15461	8.39091e-13	9.60477e-12		AT5G41040	70.4565	0.870508	0.242371	3.59164	0.000328606	0.0028404		AT1G67635	5.28288	1.47178	0.488739	3.01139	0.00260054	0.0089378		AT4G37700	57.0083	1.28941	0.278269	4.63369	3.59209e-06	2.3854e-05
AT1G06180	208.577	1.58237	0.194869	8.12019	4.6544e-16	7.22965e-15		AT1G53540	9.12799	0.870441	0.316313	2.75183	0.00592626	0.031178		AT3G04220	220.023	1.47056	0.183638	8.00789	1.16695e-15	2.14847e-14		AT1G51920	23.796	1.28934	0.409892	3.14556	0.00165772	0.00590385
AT1G69610	428.943	1.58039	0.141532	11.1663	5.95842e-29	2.5614e-27		AT5G53190	5.00219	0.869526	0.290824	2.98987	0.00279098	0.0171333		AT2G37750	241.178	1.4696	0.18571	7.91341	2.50429e-15	4.46771e-14		AT2G25460	502.91	1.28929	0.190704	6.76069	1.37339e-11	2.12161e-10
AT2G39210	2730.43	1.57988	0.0929043	17.0054	7.48612e-65	2.86759e-62		AT3G06630	75.6106	0.869068	0.234363	3.70821	0.000208726	0.0019346		AT5G59090	8.451	1.46926	0.478149	3.0728	0.00212061	0.0074761		AT2G30210	65.0326	1.28746	0.399715	3.22094	0.00127773	0.0046985
AT5G64260	3868.53	1.57936	0.10021	15.7605	5.81534e-56	1.41755e-53		AT3G55970	174.135	0.868131	0.221242	3.9239	8.71259e-05	0.000913852		AT5G07550	71.9643	1.46902	0.473767	3.10073	0.00193047	0.00689567		AT5G52720	45.493	1.28669	0.335184	3.83876	0.000123655	0.000592049
AT1G03495	380.278	1.57897	0.162593	9.71118	2.70185e-22	7.13761e-21		AT2G06950	2352.45	0.867179	0.103654	8.36606	5.95754e-17	5.47033e-15		AT4G27860	1173.43	1.46846	0.145513	10.0917	6.01374e-24	2.19759e-22		AT1G13830	197.677	1.28664	0.173047	7.43517	1.04438e-13	2.09335e-12
AT5G01305	5.98738	1.57798	0.502752	3.13867	0.00169714	0.00520672		AT3G53040	16.7289	0.866459	0.320251	2.70556	0.00681889	0.0348093		AT5G44920	52.4546	1.46684	0.292444	5.01579	5.2815e-07	3.73684e-06		AT2G45135	11.9499	1.28649	0.428407	3.00297	0.00267355	0.00894243
AT1G09935	17.5251	1.5766	0.430917	3.6587	0.000253494	0.000919774		AT4G16660	4365.13	0.865371	0.117582	7.3597	1.84329e-13	1.05672e-11		AT4G29570	13.8041	1.46619	0.437608	3.35048	0.000806728	0.00316362		AT1G70440	20.5106	1.28635	0.399551	3.2195	0.00128414	0.0047194
AT5G48400	207.715	1.57335	0.229958	6.84191	7.81458e-12	7.94458e-11		AT3G46520	17.5818	0.864854	0.319499	2.7069	0.00679142	0.0347263		AT1G67520	457.212	1.46489	0.18295	8.00704	1.175e-15	2.16151e-14		AT3G46900	697.826	1.28604	0.129216	9.95265	2.45553e-23	1.385e-21
AT4G07815	60.8179	1.57119	0.269952	5.82026	5.87553e-09	4.30892e-08		AT4G12720	3253.09	0.864082	0.10297	8.39159	4.79613e-17	4.47983e-15		AT3G29590	433.957	1.46373	0.441131	3.31814	0.000906185	0.00350707		AT4G37370	947.791	1.28587	0.160114	8.03099	9.66864e-16	2.41749e-14
AT2G46270	468.852	1.57118	0.135185	11.6224	3.17088e-31	1.57816e-29		AT5G25470	46.6436	0.862828	0.263098	3.2795	0.00103992	0.00757397		AT2G45580	15.0064	1.46338	0.46151	3.17084	0.00151998	0.00559045		AT5G22500	165.45	1.28534	0.185716	6.921	4.48476e-12	7.39376e-11
AT3G57380	51.6342	1.57075	0.303668	5.17259	2.30868e-07	1.38589e-06		AT5G54710	1216.21	0.862267	0.118582	7.27149	3.55534e-13	1.95141e-11		AT1G14760	13.5758	1.46331	0.442806	3.30462	0.000951051	0.00366257		AT5G17050	1310.04	1.28492	0.130692	9.83164	8.22681e-23	4.41216e-21
AT5G25180	5.19986	1.56909	0.500609	3.13436	0.00172229	0.00527558		AT5G54720	303.587	0.861005	0.152015	5.66395	1.47931e-08	3.79818e-07		AT2G31945	130.936	1.46204	0.272136	5.37247	7.76644e-08	6.12016e-07		AT5G41730	10.2661	1.28431	0.436947	2.93928	0.00328971	0.0107352
AT1G15010	152.931	1.56833	0.220676	7.10693	1.18651e-12	1.33675e-11		AT3G59530	137.93	0.860405	0.204168	4.21421	2.50657e-05	0.00031074		AT3G03640	1760.9	1.46107	0.107932	13.5369	9.46417e-42	1.05151e-39		AT2G21820	59.3177	1.28294	0.308898	4.15327	3.27758e-05	0.000177658
AT4G32650	314.069	1.5681	0.159084	9.85707	6.38845e-23	1.76881e-21		AT4G00700	1062.32	0.860268	0.146648	5.86621	4.45878e-09	1.26468e-07		AT4G39830	682.199	1.46046	0.150045	9.7335	2.17004e-22	7.14109e-21		AT2G20825	9.79615	1.2817	0.447143	2.86642	0.00415143	0.013131
AT5G22530	166.607	1.56626	0.235498	6.65086	2.91388e-11	2.77651e-10		AT2G15880	441.778	0.859632	0.178698	4.81053	1.50532e-06	2.54052e-05		AT1G29270	106.574	1.45978	0.305782	4.77392	1.80676e-06	1.17909e-05		AT2G38870	846.511	1.28132	0.166441	7.69832	1.3787e-14	3.05215e-13
AT2G47000	610.089	1.5647	0.124331	12.5849	2.55592e-36	1.86487e-34		AT2G28120	679.672	0.859396	0.118094	7.2772	3.40823e-13	1.8793e-11		AT3G15340	49.1779	1.45901	0.302284	4.82663	1.38863e-06	9.19594e-06		AT3G13432	9.27813	1.27989	0.441034	2.90202	0.00370763	0.0119348
AT5G42050	15538.8	1.56315	0.102362	15.2707	1.19898e-52	2.33813e-50		AT5G07010	31.5965	0.859257	0.291021	2.95256	0.00315155	0.0187931		AT5G07040	12.0852	1.45876	0.449592	3.24463	0.00117603	0.00442947		AT1G51620	60.8331	1.27924	0.309218	4.13703	3.51837e-05	0.000189533
AT3G59930	18.9363	1.56269	0.412124	3.79179	0.000149564	0.000567745		AT5G38120	102.173	0.858915	0.218305	3.93446	8.33826e-05	0.000880556		AT2G00340	138.5	1.45772	0.218486	6.6719	2.52515e-11	3.03871e-10		AT3G12830	573.419	1.27913	0.131902	9.69755	3.08819e-22	1.54273e-20
AT1G11300	311.063	1.56243	0.14597	10.7037	9.77744e-27	3.64125e-25		AT3G13380	340.659	0.85866	0.146971	5.84238	5.14602e-09	1.43889e-07		AT4G33610	27.137	1.45677	0.398874	3.6522	0.000260003	0.00114148		AT1G51140	933.833	1.27714	0.1828	6.98656	2.81701e-12	4.75192e-11
AT3G48020	120.32	1.56174	0.208726	7.48225	7.30611e-14	9.24622e-13		AT3G62230	14.3469	0.858148	0.317808	2.70021	0.00692955	0.0353076		AT4G35380	105.195	1.45669	0.253102	5.75537	8.64548e-09	7.68437e-08		AT5G55350	14.2238	1.27683	0.426764	2.99189	0.00277254	0.00923532
AT1G79900	59.9638	1.55873	0.329087	4.73654	2.17401e-06	1.13081e-05		AT4G25750	39.9936	0.857708	0.285673	3.00241	0.00267853	0.0165902		AT4G01870	990.477	1.45516	0.101365	14.3557	9.81784e-47	1.58519e-44		AT4G28460	29.2559	1.27525	0.375562	3.39559	0.000684805	0.00271189
AT1G62760	41.9303	1.55853	0.410756	3.79431	0.000148055	0.000562709		AT1G74710	1452.91	0.856008	0.126012	6.79305	1.0979e-11	4.81609e-10		AT3G06630	123.742	1.45509	0.213858	6.804	1.01757e-11	1.2794e-10		AT5G24530	3483.75	1.27452	0.122962	10.3652	3.57094e-25	2.33372e-23
AT1G35230	1466.54	1.55767	0.133377	11.6786	1.63899e-31	8.21448e-30		AT5G17760	1476.97	0.855865	0.107953	7.92813	2.22477e-15	1.69756e-13		AT4G06566	8.65128	1.44999	0.488505	2.96822	0.00299527	0.0101407		AT1G26410	127.697	1.27444	0.250908	5.07931	3.78802e-07	3.01001e-06
AT3G48520	60.3456	1.55744	0.498111	3.12669	0.00176785	0.00539663		AT3G19310	20.5574	0.854277	0.319508	2.67373	0.00750129	0.0376106		AT5G43570	20.7328	1.44824	0.456015	3.17587	0.00149389	0.00550172		AT4G04595	246.603	1.27437	0.245323	5.19466	2.051e-07	1.70549e-06
AT5G50200	2189.29	1.55738	0.114648	13.584	4.9826e-42	4.99447e-40		AT1G43160	36.107	0.854072	0.318653	2.68026	0.00735655	0.0370305		AT4G39404	8.76872	1.4481	0.483734	2.99358	0.00275724	0.00941151		AT3G47380	48.7661	1.27287	0.329876	3.85862	0.000114029	0.000550062
AT1G66880	5922.27	1.55712	0.0873664	17.8229	4.69779e-71	2.1907e-68		AT1G69500	34.4059	0.853555	0.283112	3.0149	0.00257063	0.0160396		AT4G28390	1757.69	1.44408	0.113355	12.7393	3.57363e-37	3.02653e-35		AT3G02940	9.80127	1.27192	0.448673	2.83486	0.00458457	0.0143021
AT5G50760	20.2943	1.55704	0.478481	3.25413	0.0011374	0.00361244		AT1G51920	27.7582	0.853178	0.292402	2.91783	0.0035248	0.0205054		AT1G74020	1271.61	1.44304	0.156547	9.2179	3.02987e-20	8.42618e-19		AT1G72120	797.812	1.27148	0.164257	7.7408	9.87908e-15	2.21852e-13
AT2G43540	1117.33	1.55681	0.124365	12.5181	5.94235e-36	4.24898e-34		AT3G09680	7.93014	0.853144	0.314355	2.71395	0.00664858	0.0341733		AT5G61090	42.3431	1.44279	0.326558	4.41819	9.95304e-06	5.74675e-05		AT3G12977	44.5756	1.27033	0.326121	3.89528	9.80863e-05	0.000479728
AT1G52857	10.1179	1.55634	0.492429	3.16053	0.00157482	0.00486836		AT5G35735	3240.29	0.852741	0.115403	7.38924	1.47672e-13	8.69577e-12		AT4G19690	5.40134	1.4426	0.48247	2.99002	0.00278958	0.00951033		AT1G77730	7.8695	1.27023	0.448736	2.83069	0.00464479	0.0144595
AT3G26480	32.402	1.55604	0.341609	4.55503	5.23772e-06	2.56391e-05		AT3G01175	26.3176	0.852282	0.29725	2.86722	0.00414096	0.0232473		AT4G02380	9204.42	1.44117	0.119685	12.0413	2.15405e-33	1.45175e-31		AT1G73325	29.386	1.26754	0.360889	3.51228	0.000444281	0.00185846
AT4G35170	28.9999	1.55599	0.397907	3.91044	9.21296e-05	0.000363486		AT2G32930	376.086	0.851886	0.142409	5.98195	2.20486e-09	6.67309e-08		AT2G42850	5.3996	1.43966	0.49011	2.93741	0.00330964	0.0110615		AT3G12910	156.066	1.26546	0.271935	4.65354	3.2629e-06	2.18541e-05
AT5G38280	97.5065	1.55563	0.230167	6.7587	1.39234e-11	1.37005e-10		AT3G56891	21.3028	0.850616	0.305439	2.7849	0.00535448	0.0286356		AT1G35730	12.0804	1.43665	0.474459	3.02796	0.00246207	0.00850544		AT5G64510	174.803	1.26535	0.194347	6.51076	7.47735e-11	1.04558e-09
AT5G01900	261.794	1.55509	0.19681	7.90146	2.75661e-15	3.90826e-14		AT5G16170	154.96	0.849975	0.187259	4.53904	5.65112e-06	8.32493e-05		AT1G07143	37.1573	1.43581	0.402763	3.5649	0.000363995	0.00154514		AT4G17660	43.6138	1.26435	0.343138	3.68468	0.000228989	0.00103251
AT4G01720	715.728	1.55396	0.114131	13.6156	3.23414e-42	3.28794e-40		AT5G64260	3929.01	0.847523	0.115561	7.33397	2.2343e-13	1.27414e-11		AT1G54575	787.045	1.43462	0.1778	8.06875	7.10222e-16	1.33273e-14		AT4G36430	165.119	1.26269	0.273418	4.61817	3.87143e-06	2.55304e-05
AT3G28510	2040.08	1.55247	0.126488	12.2737	1.25412e-34	8.10308e-33		AT5G65920	427.668	0.847148	0.135955	6.23108	4.63229e-10	1.58592e-08		AT1G11080	206.46	1.43352	0.481988	2.97418	0.00293772	0.00996994		AT5G66170	270.156	1.26166	0.244592	5.1582	2.49331e-07	2.04371e-06
AT4G02170	11.9813	1.5524	0.474172	3.27392	0.00106067	0.00339009		AT5G44572	832.905	0.846953	0.158794	5.33367	9.62464e-08	2.12173e-06		AT4G11655	54.5851	1.43262	0.308868	4.63829	3.51304e-06	2.17499e-05		AT3G11090	369.561	1.26164	0.136846	9.21942	2.98701e-20	1.25145e-18
AT4G36990	2264.75	1.55026	0.121693	12.7391	3.58589e-37	2.82798e-35		AT3G54960	1644.7	0.846723	0.118586	7.14018	9.32074e-13	4.82054e-11		AT1G03170	41.3621	1.43203	0.321227	4.45799	8.27332e-06	4.8442e-05		AT1G67360	3608.71	1.2616	0.101806	12.3922	2.88014e-35	4.30601e-33
AT2G44290	3843.81	1.55013	0.100337	15.4492	7.63645e-54	1.54537e-51		AT3G04120	15740.2	0.846278	0.107881	7.84456	4.34466e-15	3.11751e-13		AT4G27260	1187.41	1.43189	0.147306	9.72054	2.46478e-22	8.07547e-21		AT2G32790	17.51	1.25989	0.419453	3.00366	0.00266755	0.00892507
AT1G51890	1148.81	1.54928	0.145802	10.6259	2.25759e-26	8.1391e-25		AT3G13900	17.2021	0.845773	0.314166	2.69213	0.00709981	0.0360142		AT3G10815	162.018	1.42945	0.257034	5.56131	2.67753e-08	2.24979e-07		AT5G65790	31.0841	1.25973	0.360785	3.49165	0.000480048	0.00199161
AT1G76040	1892.8	1.54918	0.122579	12.6382	1.29968e-36	9.74807e-35		AT4G39190	278.684	0.845443	0.155787	5.42691	5.73392e-08	1.33607e-06		AT5G01380	25.1704	1.42907	0.408638	3.49715	0.000470263	0.00194797		AT5G01900	128.757	1.25893	0.262359	4.79851	1.59847e-06	1.13902e-05
AT1G32910	8.19443	1.54908	0.500588	3.09452	0.00197131	0.00595017		AT5G49690	11.8905	0.844259	0.320254	2.63622	0.00838366	0.0409268		AT1G79450	333.545	1.42893	0.171326	8.3404	7.40424e-17	1.51756e-15		AT3G28890	594.287	1.25852	0.14432	8.72037	2.77287e-18	9.0747e-17
AT4G26050	34.6698	1.54875	0.363054	4.26589	1.99107e-05	8.7936e-05		AT5G62520	37.144	0.844096	0.300664	2.80744	0.00499375	0.0271555		AT5G20860	12.4953	1.42747	0.456709	3.12557	0.00177462	0.00639189		AT4G09770	53.8808	1.25802	0.281895	4.46272	8.09253e-06	4.97588e-05
AT3G59220	35.2281	1.54859	0.355793	4.35249	1.34597e-05	6.13395e-05		AT1G24150	720.657	0.844081	0.118958	7.09564	1.28752e-12	6.47345e-11		AT2G18660	3733.49	1.42724	0.1127	12.6641	9.3486e-37	7.77076e-35		AT4G21950	9.12996	1.2576	0.44004	2.85791	0.0042644	0.0134475
AT1G72830	404.708	1.54776	0.132442	11.6863	1.4969e-31	7.53755e-30		AT1G36622	112.674	0.843648	0.250273	3.37092	0.000749181	0.00570843		AT2G15490	15.2445	1.42685	0.428157	3.33254	0.000860579	0.00335021		AT4G33150	10382.8	1.2559	0.162053	7.74991	9.19607e-15	2.07368e-13
AT1G20350	690.111	1.54667	0.114516	13.5062	1.43825e-41	1.41522e-39		AT4G12920	5.0491	0.842824	0.272714	3.09051	0.00199813	0.0130459		AT5G41730	12.7356	1.4267	0.453761	3.14417	0.00166559	0.00604869		AT5G51440	51.2309	1.25518	0.301441	4.16395	3.12793e-05	0.00017033
AT1G02220	387.565	1.54624	0.141787	10.9054	1.08625e-27	4.30703e-26		AT4G15910	1349.89	0.842593	0.178756	4.71364	2.43326e-06	3.91454e-05		AT3G52820	46.4676	1.4267	0.305942	4.66329	3.11193e-06	1.94652e-05		AT4G20000	194.05	1.25479	0.2113	5.93844	2.87747e-09	3.17232e-08
AT4G37710	5.9899	1.546	0.502985	3.07365	0.00211461	0.00633614		AT5G19550	4291.28	0.842333	0.123329	6.82999	8.49226e-12	3.81009e-10		AT1G79320	10.3637	1.42659	0.468368	3.04588	0.00231998	0.00808372		AT1G23640	7.24649	1.25365	0.448682	2.79407	0.005205	0.0159526
AT5G11290	8.80887	1.54589	0.485515	3.18401	0.0014525	0.00452541		AT2G23680	423.442	0.841997	0.158872	5.29986	1.15893e-07	2.5064e-06		AT1G05340	516.108	1.42512	0.220537	6.46203	1.0331e-10	1.15525e-09		AT3G16150	93.3988	1.25343	0.222635	5.62998	1.80235e-08	1.7642e-07
AT3G51450	1189.21	1.54568	0.0990859	15.5994	7.3517e-55	1.57701e-52		AT2G30750	364.443	0.841737	0.177197	4.75028	2.03137e-06	3.32978e-05		AT5G20550	22.7745	1.4249	0.382231	3.72784	0.00019313	0.000873696		AT1G22400	1139.64	1.25319	0.129592	9.67026	4.0336e-22	1.97855e-20
AT3G22550	1079.64	1.54193	0.10301	14.9688	1.17471e-50	2.01589e-48		AT5G03350	2848.69	0.84137	0.105128	8.00333	1.21101e-15	9.75557e-14		AT4G25200	4.97033	1.42471	0.488317	2.91759	0.0035275	0.0116973		AT5G55460	80.9918	1.25215	0.251487	4.97899	6.39183e-07	4.88006e-06
AT3G25760	1339.93	1.5396	0.150028	10.2621	1.04423e-24	3.37855e-23		AT3G16660	59.6521	0.841288	0.25938	3.24346	0.00118086	0.00846738		AT3G13130	11.4831	1.42114	0.45446	3.12709	0.00176546	0.00636501		AT1G31290	191.059	1.25101	0.181978	6.87454	6.21887e-12	1.00478e-10
AT1G78190	222.318	1.5388	0.19361	7.94792	1.89675e-15	2.75286e-14		AT4G17980	4.6163	0.841029	0.281966	2.98273	0.00285692	0.0174246		AT1G64820	4.56418	1.42	0.481119	2.95145	0.00316286	0.0106264		AT3G01175	73.8453	1.25041	0.304406	4.1077	3.99627e-05	0.00021224
AT5G17760	2328.55	1.53776	0.0897739	17.1292	8.9812e-66	3.50283e-63		AT4G21950	8.98077	0.841018	0.316913	2.65378	0.0079595	0.0392898		AT1G35910	148.975	1.41955	0.196739	7.21539	5.37784e-13	7.68757e-12		AT3G12220	124.821	1.25001	0.217223	5.75452	8.68873e-09	8.98425e-08
AT3G55540	6.81211	1.53675	0.500735	3.069	0.00214777	0.00642475		AT3G01290	6557.12	0.839831	0.119183	7.04657	1.83381e-12	9.04506e-11		AT1G45145	7756.06	1.41945	0.136203	10.4216	1.97692e-25	7.85276e-24		AT5G39050	1497.09	1.2493	0.128743	9.70383	2.90382e-22	1.46716e-20
AT1G80120	354.555	1.53568	0.146051	10.5147	7.39154e-26	2.54504e-24		AT5G58170	14.5132	0.839731	0.320303	2.62168	0.00874987	0.0423803		AT5G55150	6.80056	1.41941	0.489224	2.90136	0.00371549	0.0122232		AT5G18180	15.5909	1.24851	0.416467	2.99787	0.00271873	0.00907547
AT5G01380	16.3241	1.53507	0.428349	3.58369	0.00033877	0.00119979		AT4G04595	267.189	0.839144	0.190454	4.40602	1.05289e-05	0.000144041		AT5G19520	11.9191	1.41844	0.462401	3.06756	0.00215815	0.00759293		AT1G73010	650.875	1.24603	0.152135	8.19027	2.60638e-16	6.86273e-15
AT2G02930	88.4102	1.53494	0.252416	6.081	1.19437e-09	9.49259e-09		AT1G07143	34.2349	0.838468	0.306477	2.73583	0.00622228	0.0324127		AT5G02210	10.842	1.4184	0.460595	3.07949	0.00207358	0.00732756		AT5G07322	90.3208	1.24577	0.253426	4.91572	8.84559e-07	6.60334e-06
AT3G12910	57.6511	1.53471	0.317689	4.83087	1.3594e-06	7.28828e-06		AT1G03660	40.1515	0.837875	0.271144	3.09014	0.0020006	0.0130503		AT1G17830	109.336	1.418	0.226724	6.2543	3.99302e-10	4.16235e-09		AT4G04293	68.5462	1.24354	0.25782	4.82328	1.41214e-06	1.01496e-05
AT2G35550	47.0745	1.53465	0.309079	4.96523	6.86195e-07	3.84926e-06		AT4G33860	10.2064	0.837146	0.316051	2.64876	0.00807865	0.0397422		AT1G50400	23.1014	1.41781	0.378615	3.74472	0.000180594	0.000821959		AT1G33730	32.7365	1.24302	0.335957	3.69993	0.000215657	0.000977238
AT1G05085	3.70788	1.53243	0.491848	3.11567	0.0018353	0.00558108		AT5G09290	191.414	0.83712	0.186612	4.48588	7.26124e-06	0.00010382		AT1G17180	9.64625	1.41755	0.471919	3.00379	0.00266639	0.00913615		AT1G18100	6.72095	1.24218	0.448615	2.76893	0.00562412	0.0170718
AT2G22760	5.54416	1.53185	0.50344	3.04277	0.00234411	0.0069395		AT1G44830	59.3838	0.836566	0.260263	3.21431	0.0013076	0.00920884		AT3G55540	5.94834	1.41666	0.489992	2.89119	0.00383781	0.0125685		AT5G59490	26.0038	1.24191	0.359888	3.45083	0.000558871	0.0022717
AT2G28110	219.353	1.53046	0.173175	8.83765	9.77527e-19	1.90627e-17		AT2G22490	676.296	0.836298	0.129886	6.43872	1.20488e-10	4.55669e-09		AT1G23850	297.316	1.41595	0.227508	6.22375	4.85425e-10	5.01353e-09		AT3G28510	1293.22	1.24147	0.321118	3.86608	0.000110599	0.000535171
AT5G17330	322.588	1.5304	0.181822	8.41703	3.86147e-17	6.61073e-16		AT5G44820	475.552	0.835957	0.142216	5.87808	4.15056e-09	1.19129e-07		AT4G08860	24.4125	1.41517	0.392949	3.60141	0.000316498	0.00136128		AT2G21180	473.692	1.23994	0.130341	9.51308	1.85091e-21	8.66989e-20
AT2G36020	38.9596	1.52948	0.439569	3.47949	0.000502362	0.00171732		AT2G23900	32.9121	0.835326	0.314639	2.65487	0.00793382	0.0391809		AT3G49130	29.8638	1.41457	0.346701	4.08008	4.50206e-05	0.000231956		AT3G26470	224.272	1.23889	0.190837	6.49188	8.47731e-11	1.17637e-09
AT4G14746	1465.45	1.52915	0.139615	10.9526	6.45582e-28	2.59333e-26		AT1G56060	110.086	0.834569	0.219269	3.80615	0.000141149	0.00138215		AT4G37420	7.10249	1.4141	0.489524	2.88872	0.00386812	0.0126536		AT3G22930	159.768	1.23843	0.179595	6.89566	5.3615e-12	8.75324e-11
AT3G09525	6.89323	1.52874	0.499888	3.05816	0.00222699	0.00663487		AT1G68765	18.5651	0.834563	0.315363	2.64635	0.00813648	0.039927		AT1G13340	1217.87	1.41283	0.180907	7.80968	5.73344e-15	9.84511e-14		AT5G52730	13.3147	1.23804	0.425468	2.90982	0.00361632	0.0116805
AT2G21350	51.3715	1.52751	0.295064	5.1769	2.25605e-07	1.35749e-06		AT2G36080	484.098	0.834127	0.136543	6.1089	1.00318e-09	3.24859e-08		AT2G19190	363.189	1.41105	0.155208	9.09138	9.77942e-20	2.60355e-18		AT3G47480	1485.68	1.2342	0.149743	8.24217	1.6912e-16	4.57398e-15
AT3G18610	71.4267	1.52702	0.269174	5.67299	1.40327e-08	9.80823e-08		AT4G08860	6.11427	0.833736	0.302359	2.75744	0.00582563	0.0307414		AT1G59740	223.622	1.41093	0.222214	6.34942	2.16133e-10	2.32089e-09		AT2G00640	11.0607	1.23306	0.439665	2.80455	0.00503861	0.0155134
AT2G47180	794.92	1.52564	0.133653	11.4149	3.52199e-30	1.62824e-28		AT4G16230	8.07706	0.833645	0.308725	2.70028	0.00692805	0.0353076		AT1G52857	5.47871	1.41029	0.490113	2.87748	0.00400868	0.0130766		AT1G08173	6.83185	1.23288	0.448384	2.74962	0.00596649	0.0179463
AT5G63130	180.477	1.52532	0.206693	7.37964	1.58723e-13	1.92686e-12		AT1G04260	654.41	0.833306	0.123402	6.75276	1.45061e-11	6.24947e-10		AT4G28140	82.696	1.40997	0.268648	5.24838	1.53446e-07	1.17255e-06		AT3G25655	6.19827	1.23282	0.44519	2.76919	0.00561953	0.0170626
AT3G45410	50.3486	1.52532	0.311265	4.9004	9.56414e-07	5.24976e-06		AT4G24190	17525.1	0.833103	0.138047	6.03493	1.59032e-09	4.95146e-08		AT5G43350	7.09193	1.40845	0.487572	2.8887	0.00386832	0.0126536		AT5G42380	196.475	1.23173	0.197262	6.24413	4.26166e-10	5.29445e-09
AT1G30220	66.1673	1.52442	0.285875	5.33246	9.68888e-08	6.12544e-07		AT1G67990	30.7649	0.832885	0.27218	3.06006	0.00221293	0.0141667		AT1G35515	21.6176	1.40775	0.395691	3.55769	0.000374132	0.00158338		AT4G01910	310.204	1.22865	0.149454	8.2209	2.01982e-16	5.38323e-15
AT3G26830	1883.72	1.52342	0.312209	4.87948	1.06364e-06	5.78943e-06		AT2G33460	17.7039	0.832839	0.317833	2.62036	0.00878364	0.0424869		AT4G18170	136.001	1.40757	0.20639	6.81995	9.10704e-12	1.14825e-10		AT3G08040	239.898	1.22758	0.223742	5.48661	4.0972e-08	3.81217e-07
AT5G46500	476.453	1.5201	0.144284	10.5355	5.92749e-26	2.06413e-24		AT3G43120	27.3999	0.832833	0.31138	2.67465	0.00748081	0.0375253		AT4G28811	4.63343	1.40645	0.483046	2.91163	0.00359546	0.0118876		AT2G44290	1388.07	1.22757	0.14635	8.38792	4.94822e-17	1.41005e-15
AT4G01895	124.549	1.51954	0.252892	6.00866	1.87068e-09	1.45339e-08		AT1G02230	57.7984	0.832828	0.267027	3.11889	0.00181535	0.0120819		AT5G51160	19.1064	1.40638	0.419457	3.35285	0.000799837	0.00314319		AT1G23200	376.768	1.22547	0.208604	5.8746	4.23865e-09	4.54426e-08
AT4G18630	135.901	1.51901	0.212608	7.14467	9.02105e-13	1.02767e-11		AT1G65484	47.2179	0.832545	0.271885	3.06212	0.00219774	0.0140819		AT3G53150	154.616	1.40628	0.23755	5.91995	3.22049e-09	3.0407e-08		AT4G23140	958.302	1.22535	0.153415	7.98714	1.38111e-15	3.418e-14
AT2G45210	96.8252	1.51877	0.242865	6.25356	4.01209e-10	3.36185e-09		AT1G67325	1180.84	0.83154	0.112476	7.39303	1.4352e-13	8.47434e-12		AT5G39050	1626.12	1.40627	0.137931	10.1955	2.07703e-24	7.80817e-23		AT2G01890	726.895	1.2243	0.185859	6.58728	4.47961e-11	6.46272e-10
AT3G13435	40.8535	1.51768	0.373769	4.06047	4.89743e-05	0.000203516		AT5G36925	34.9724	0.831156	0.29891	2.78062	0.00542551	0.0290012		AT3G48920	19.8531	1.40572	0.400455	3.51032	0.000447575	0.0018612		AT5G10930	1821.85	1.22219	0.127793	9.56384	1.13468e-21	5.41963e-20
AT5G59530	28.8529	1.51657	0.363471	4.17246	3.01329e-05	0.000129464		AT1G17830	92.3927	0.831154	0.213489	3.8932	9.89302e-05	0.00101699		AT1G21320	18.2223	1.40299	0.41025	3.41986	0.000626544	0.00252406		AT4G22920	4389.58	1.21808	0.285909	4.2604	2.04065e-05	0.000115607
AT5G09470	150.57	1.51426	0.223165	6.78535	1.15801e-11	1.14949e-10		AT3G50800	101.518	0.831049	0.238441	3.48534	0.000491505	0.0039996		AT4G10500	4014.25	1.40209	0.141289	9.92356	3.28822e-23	1.14238e-21		AT2G23030	178.651	1.21768	0.167369	7.27543	3.45322e-13	6.46458e-12
AT5G61890	35.4032	1.51367	0.380931	3.9736	7.07937e-05	0.00028486		AT1G08050	439.658	0.831017	0.158701	5.23636	1.63777e-07	3.42903e-06		AT1G80820	136.128	1.40147	0.260303	5.38399	7.28518e-08	5.76724e-07		AT5G43860	18.5387	1.21767	0.387046	3.14607	0.00165483	0.00589452
AT2G27660	512.32	1.51311	0.124711	12.1329	7.0711e-34	4.32143e-32		AT3G43670	1305.47	0.830679	0.123195	6.74282	1.55342e-11	6.62648e-10		AT2G44910	127.415	1.40092	0.19759	7.09001	1.34105e-12	1.8352e-11		AT4G19460	44.7419	1.21686	0.31773	3.82985	0.000128219	0.000612287
AT5G36925	64.1191	1.51309	0.302794	4.9971	5.82001e-07	3.30453e-06		AT1G45145	3835.61	0.829455	0.160551	5.16631	2.38757e-07	4.83087e-06		AT5G19110	98.0405	1.39912	0.356534	3.92423	8.70067e-05	0.000424498		AT2G30140	2878.78	1.21608	0.132485	9.17903	4.34987e-20	1.75183e-18
AT3G43250	8.27386	1.51193	0.494677	3.05641	0.00224006	0.00666918		AT3G08970	178.907	0.827779	0.197511	4.19106	2.77648e-05	0.000339065		AT5G64687	55.769	1.39873	0.310907	4.49887	6.83145e-06	4.0464e-05		AT2G18950	2684.86	1.21588	0.0842778	14.427	3.49996e-47	1.29487e-44
AT5G47960	79.2645	1.5117	0.268883	5.62213	1.88614e-08	1.29637e-07		AT5G45880	189.596	0.827726	0.301258	2.74757	0.00600386	0.0315021		AT3G13950	1060.87	1.39739	0.136365	10.2474	1.21548e-24	4.63143e-23		AT2G38710	1667.88	1.2156	0.0947589	12.8284	1.13721e-37	1.95458e-35
AT1G21750	11401	1.5105	0.0906347	16.6658	2.32525e-62	8.04498e-60		AT2G04100	120.722	0.827107	0.215125	3.84477	0.000120668	0.0012134		AT4G14640	133.665	1.39562	0.249796	5.58701	2.31008e-08	1.9579e-07		AT3G21080	297.225	1.21511	0.189149	6.42408	1.32668e-10	1.78099e-09
AT5G26220	412.218	1.50973	0.148023	10.1993	1.99796e-24	6.31197e-23		AT1G09080	342.592	0.82671	0.193352	4.27568	1.90552e-05	0.000243758		AT3G33528	10.0759	1.39415	0.470968	2.96017	0.00307465	0.0103688		AT2G47190	1165.27	1.21479	0.191634	6.33909	2.31127e-10	3.00122e-09
AT2G25297	115.671	1.50754	0.295756	5.09726	3.44609e-07	2.01808e-06		AT4G12870	243.969	0.826395	0.183573	4.50172	6.74068e-06	9.72728e-05		AT5G49520	599.87	1.39311	0.204775	6.80312	1.02378e-11	1.28648e-10		AT5G16970	3560.4	1.21472	0.11278	10.7707	4.73381e-27	3.60034e-25
AT5G39160	44.293	1.50677	0.325816	4.62461	3.75309e-06	1.88631e-05		AT1G60030	53.8998	0.825698	0.25655	3.21846	0.00128879	0.00911193		AT2G21900	8.23271	1.39248	0.482844	2.88392	0.00392763	0.0128346		AT3G51430	3181.31	1.21458	0.102689	11.8278	2.80555e-32	3.32823e-30
AT1G72280	856.045	1.50547	0.143197	10.5133	7.50358e-26	2.57947e-24		AT5G25910	178.284	0.825578	0.177065	4.66258	3.12277e-06	4.91882e-05		AT4G01350	10.8019	1.39223	0.460014	3.02649	0.00247415	0.00854134		AT5G03285	264.939	1.21318	0.163069	7.4397	1.00915e-13	2.03207e-12
AT3G18400	23.9073	1.50545	0.407882	3.6909	0.000223465	0.000820674		AT2G19640	250.747	0.825524	0.153874	5.36492	8.0983e-08	1.81855e-06		AT1G17310	6.18176	1.39201	0.489874	2.84158	0.00448908	0.0144546		AT5G19870	19.4702	1.21272	0.412532	2.93969	0.00328546	0.0107245
AT2G44080	478.498	1.50507	0.162589	9.25689	2.10474e-20	4.73754e-19		AT1G64260	35.1306	0.825517	0.282195	2.92534	0.0034408	0.0201356		AT1G20120	58.4029	1.39095	0.346946	4.00912	6.09443e-05	0.00030685		AT5G23960	14.7148	1.21247	0.422427	2.87025	0.00410154	0.0129921
AT5G64510	413.653	1.50465	0.158644	9.48449	2.43564e-21	5.87704e-20		AT4G04077	26.4691	0.825069	0.314857	2.62045	0.00878134	0.0424853		AT3G23150	357.418	1.39041	0.248143	5.60326	2.10357e-08	1.79507e-07		AT4G09750	958.68	1.21148	0.128348	9.43903	3.76247e-21	1.71814e-19
AT1G33730	90.3456	1.50142	0.258032	5.81873	5.92953e-09	4.34407e-08		AT3G54150	241.496	0.824844	0.188378	4.37866	1.19414e-05	0.000160971		AT1G05730	59.3853	1.39025	0.27607	5.03586	4.75716e-07	3.38399e-06		AT1G35515	13.7819	1.21128	0.411371	2.94449	0.00323488	0.01058
AT4G12500	148.81	1.50076	0.217218	6.90899	4.88103e-12	5.09751e-11		AT3G50060	1141.82	0.824528	0.129624	6.36091	2.00557e-10	7.37871e-09		AT2G35000	48.8124	1.38913	0.295683	4.69802	2.62692e-06	1.66872e-05		AT3G01600	18.287	1.21085	0.395339	3.06283	0.00219256	0.00752623
AT1G34180	400.483	1.50025	0.156333	9.5965	8.27048e-22	2.08472e-20		AT3G16470	8803.58	0.824366	0.116895	7.05217	1.76144e-12	8.71473e-11		AT3G60966	198.356	1.38867	0.183166	7.58151	3.41549e-14	5.44417e-13		AT4G28940	27.451	1.21007	0.395263	3.06142	0.00220287	0.00755685
AT5G57480	316.8	1.49923	0.17051	8.79259	1.46146e-18	2.8016e-17		AT1G08450	10184.3	0.823624	0.11541	7.13653	9.5719e-13	4.92691e-11		AT1G48000	211.65	1.38843	0.205924	6.74244	1.55753e-11	1.92064e-10		AT4G29770	20.8219	1.2088	0.386884	3.12444	0.00178142	0.00628492
AT5G22570	1058	1.49821	0.130883	11.4469	2.43726e-30	1.13903e-28		AT1G33055	168.781	0.823114	0.193411	4.25576	2.08336e-05	0.000262824		AT4G25850	17.683	1.38707	0.472564	2.9352	0.00333333	0.0111281		AT3G02040	998.405	1.20785	0.143448	8.42019	3.75882e-17	1.08099e-15
AT3G13130	15.3561	1.49779	0.437045	3.42709	0.000610086	0.00205253		AT5G12880	32.2471	0.822826	0.289874	2.83857	0.00453166	0.0250705		AT1G54540	12.4641	1.387	0.465221	2.98138	0.00286951	0.00975764		AT2G44990	58.0803	1.20759	0.357844	3.37463	0.000739163	0.00289667
AT1G22220	83.8598	1.49652	0.270153	5.53953	3.03289e-08	2.03818e-07		AT5G09730	142.945	0.82221	0.189895	4.32982	1.49231e-05	0.000195753		AT1G51850	268.34	1.38653	0.154654	8.96534	3.09328e-19	7.87103e-18		AT1G08630	179.169	1.20692	0.257515	4.6868	2.77513e-06	1.88474e-05
AT1G69920	8.17893	1.49599	0.493933	3.02873	0.00245582	0.00723525		AT2G16060	759.911	0.822109	0.302994	2.71328	0.00666207	0.0342346		AT1G13830	226.173	1.3861	0.209063	6.63005	3.35576e-11	3.97642e-10		AT1G06983	8.78033	1.20686	0.446991	2.69997	0.00693463	0.0204498
AT2G46750	12.7424	1.49584	0.46297	3.23096	0.00123375	0.00389309		AT4G27580	21.8057	0.821541	0.318023	2.58328	0.00978667	0.0464137		AT5G59490	27.3003	1.38607	0.416511	3.3278	0.000875335	0.00339823		AT4G31351	7.59879	1.20638	0.448125	2.69205	0.00710134	0.020854
AT1G56165	48.535	1.4945	0.303516	4.92395	8.48148e-07	4.68545e-06		AT4G29520	1067.12	0.821252	0.141252	5.8141	6.09592e-09	1.67002e-07		AT1G30490	2687.95	1.3858	0.098813	14.0245	1.10406e-44	1.53903e-42		AT5G64810	359.402	1.20544	0.212156	5.68187	1.33229e-08	1.33034e-07
AT5G41730	20.5386	1.49351	0.423966	3.52272	0.000427145	0.00148456		AT4G25590	17.7719	0.820934	0.32009	2.5647	0.0103266	0.048468		AT1G69600	27.4565	1.38561	0.380338	3.64309	0.000269382	0.00117828		AT3G52970	51.3103	1.20402	0.397218	3.03112	0.00243646	0.00824927
AT3G16460	1331.63	1.49199	0.146317	10.1969	2.04628e-24	6.43618e-23		AT2G02850	554.518	0.820599	0.182452	4.49761	6.87206e-06	9.89486e-05		AT1G09932	1790.38	1.38484	0.115395	12.001	3.51241e-33	2.32534e-31		AT2G37870	81.7928	1.20337	0.440903	2.72933	0.00634627	0.0189606
AT4G06065	4.94022	1.49069	0.502951	2.96389	0.00303772	0.00870803		AT5G55460	179.116	0.819956	0.176859	4.6362	3.54865e-06	5.49281e-05		AT1G26380	526.504	1.38382	0.190545	7.26243	3.80202e-13	5.51575e-12		AT1G61550	17.1075	1.20146	0.426318	2.81822	0.00482911	0.014956
AT5G25450	49.0651	1.48964	0.323707	4.60182	4.18806e-06	2.08586e-05		AT1G24520	286.337	0.818558	0.296074	2.76471	0.00569731	0.03019		AT4G13030	306.581	1.38298	0.168924	8.18698	2.6787e-16	5.2459e-15		AT3G55500	188.752	1.2003	0.234029	5.12884	2.9153e-07	2.36474e-06
AT5G56795	43.5062	1.48947	0.361314	4.12238	3.74982e-05	0.000158497		AT1G13710	327.618	0.818383	0.18314	4.46862	7.87252e-06	0.000111283		AT5G40990	38.8814	1.38283	0.365446	3.78396	0.000154355	0.00071471		AT3G04530	84.8175	1.19922	0.298382	4.01908	5.84256e-05	0.000300286
AT1G28370	279.549	1.48942	0.157469	9.45847	3.12467e-21	7.47239e-20		AT1G04107	709.635	0.818141	0.143598	5.69745	1.21612e-08	3.16747e-07		AT5G35120	5.65233	1.38222	0.486989	2.83829	0.00453556	0.0145796		AT3G19580	3067.2	1.19743	0.140036	8.55087	1.22165e-17	3.71395e-16
AT1G61340	125.432	1.48875	0.212449	7.00753	2.4256e-12	2.62388e-11		AT2G30490	5413.58	0.817716	0.118226	6.91654	4.62797e-12	2.16605e-10		AT1G72760	14.8894	1.38215	0.436418	3.16703	0.00154002	0.00564843		AT4G21910	4344.79	1.1973	0.0929682	12.8786	5.93729e-38	1.0983e-35
AT5G38350	33.3393	1.48833	0.34371	4.33019	1.48983e-05	6.7323e-05		AT5G37690	39.9966	0.817593	0.31247	2.61655	0.00888231	0.0429067		AT4G36950	124.633	1.38127	0.250518	5.51366	3.51452e-08	2.89667e-07		AT3G04220	95.4963	1.1969	0.266916	4.48418	7.31954e-06	4.54153e-05
AT1G28650	5.3213	1.48626	0.500846	2.9675	0.00300232	0.0086169		AT1G17620	2808.97	0.817497	0.103258	7.91707	2.43176e-15	1.82973e-13		AT5G17760	2015.4	1.38101	0.0929445	14.8585	6.13117e-50	1.17608e-47		AT2G21840	53.9269	1.19538	0.286019	4.17939	2.92298e-05	0.000160283
AT2G04495	593.114	1.4859	0.145848	10.188	2.24307e-24	7.02423e-23		AT2G41640	402.89	0.81353	0.15294	5.31928	1.04176e-07	2.28492e-06		AT3G11580	248.588	1.38016	0.163067	8.4638	2.58796e-17	5.53686e-16		AT5G62150	220.842	1.19508	0.180052	6.63744	3.1918e-11	4.67588e-10
AT2G25625	538.3	1.48471	0.182093	8.15355	3.53405e-16	5.57828e-15		AT2G16660	13576.9	0.81319	0.10705	7.59635	3.0461e-14	1.96456e-12		AT1G71110	589.805	1.3798	0.124272	11.1031	1.212e-28	5.97822e-27		AT1G62660	4119.61	1.19404	0.118245	10.098	5.63778e-24	3.38081e-22
AT5G28237	47.0794	1.48458	0.344022	4.31537	1.59338e-05	7.15204e-05		AT3G49160	257.797	0.813096	0.16598	4.89876	9.64448e-07	1.70827e-05		AT1G62760	212.177	1.37914	0.20697	6.66346	2.67449e-11	3.2081e-10		AT1G80110	380.036	1.19393	0.157272	7.59146	3.16332e-14	6.77614e-13
AT4G39830	938.2	1.48222	0.129331	11.4607	2.0788e-30	9.80052e-29		AT4G31110	23.1645	0.812941	0.30695	2.64845	0.00808621	0.0397523		AT2G47180	1238.6	1.37903	0.137232	10.0489	9.28837e-24	3.34605e-22		AT4G15210	1020.77	1.1931	0.376434	3.16948	0.00152712	0.00549469
AT5G23160	79.8401	1.48131	0.250577	5.9116	3.38798e-09	2.54734e-08		AT4G36670	1622.43	0.811443	0.116736	6.95107	3.62526e-12	1.72658e-10		AT3G12890	58.0243	1.37894	0.384898	3.58262	0.000340163	0.00145276		AT3G29970	25.3803	1.19209	0.448624	2.65721	0.00787905	0.0227793
AT2G43000	249.67	1.47993	0.216741	6.8281	8.60467e-12	8.69834e-11		AT3G05650	632.001	0.810959	0.130419	6.2181	5.03207e-10	1.70383e-08		AT1G51860	869.75	1.37866	0.115584	11.9278	8.47902e-33	5.49985e-31		AT5G10770	6763.65	1.19154	0.160449	7.42629	1.11687e-13	2.22922e-12
AT5G06775	5.60938	1.47969	0.503259	2.94021	0.00327989	0.00932494		AT5G47130	26.1244	0.810927	0.305765	2.65212	0.00799879	0.0394389		AT1G15630	9.67903	1.37847	0.466244	2.95654	0.00311107	0.0104743		AT2G38255	5.59338	1.19107	0.446417	2.66806	0.00762917	0.0221726
AT1G34420	724.479	1.47946	0.118705	12.4633	1.18326e-35	8.32198e-34		AT2G33580	567.619	0.810619	0.135609	5.97761	2.26434e-09	6.82452e-08		AT5G07990	837.759	1.37766	0.446108	3.08819	0.00201382	0.00713437		AT2G35000	30.7735	1.19072	0.335089	3.55346	0.0003802	0.00162248
AT2G45760	245.588	1.47802	0.219282	6.74025	1.58117e-11	1.5523e-10		AT3G54340	133.318	0.808608	0.205676	3.93146	8.44318e-05	0.000889037		AT4G21850	1446.27	1.37663	0.124038	11.0984	1.27647e-28	6.26865e-27		AT1G31570	112.11	1.19032	0.238032	5.00065	5.71363e-07	4.40541e-06
AT4G38870	35.8574	1.47752	0.363499	4.06473	4.8089e-05	0.000200186		AT5G42800	928.688	0.808136	0.172999	4.67133	2.99254e-06	4.73345e-05		AT2G45920	478.358	1.37663	0.144688	9.51448	1.82622e-21	5.58391e-20		AT1G58225	637.37	1.18936	0.129284	9.19958	3.59364e-20	1.47725e-18
AT1G01680	874.133	1.47634	0.146549	10.074	7.19841e-24	2.1536e-22		AT3G26830	708.182	0.806744	0.121022	6.66611	2.62666e-11	1.09229e-09		AT5G36907	23.2756	1.37627	0.431677	3.1882	0.00143159	0.0052932		AT3G04010	368.744	1.18815	0.131028	9.06785	1.21386e-19	4.63221e-18
AT4G25433	17.0187	1.47587	0.429202	3.43863	0.000584661	0.00197468		AT1G06280	8.38931	0.805415	0.301299	2.67314	0.00751452	0.0376278		AT2G44460	61.3932	1.3761	0.377856	3.64186	0.000270679	0.00118257		AT1G55240	5.16482	1.18713	0.441656	2.68791	0.00719012	0.0210634
AT1G09180	68.9683	1.47579	0.310413	4.75427	1.99169e-06	1.04255e-05		AT4G27450	3480.83	0.804784	0.164286	4.89867	9.64891e-07	1.70827e-05		AT5G33255	4.719	1.37459	0.48765	2.8188	0.00482034	0.0153255		AT5G43570	15.824	1.18642	0.407232	2.91337	0.00357552	0.0115642
AT1G62300	1035.18	1.47501	0.119891	12.3029	8.73894e-35	5.68057e-33		AT5G19520	8.59249	0.804273	0.310783	2.58789	0.00965646	0.0459263		AT2G10490	4.75183	1.37454	0.487841	2.8176	0.00483838	0.0153742		AT4G08250	10.6786	1.18448	0.434828	2.72402	0.00644927	0.0192131
AT1G06920	6.18867	1.47494	0.500927	2.94442	0.00323559	0.0092153		AT3G04300	21.0807	0.804217	0.308043	2.61073	0.00903493	0.0434696		AT1G02850	1069.35	1.37371	0.129868	10.5778	3.77713e-26	1.58153e-24		AT4G23160	182.2	1.18306	0.168271	7.03066	2.05553e-12	3.52183e-11
AT5G12340	31.7393	1.47389	0.360005	4.09407	4.23861e-05	0.000177861		AT2G21850	250.72	0.803774	0.152296	5.27771	1.3081e-07	2.7905e-06		AT5G35920	29.7577	1.37287	0.399734	3.43446	0.000593735	0.00240744		AT3G06355	445.203	1.18289	0.226703	5.21781	1.81052e-07	1.51766e-06
AT3G55515	36.0561	1.47296	0.369035	3.99138	6.5689e-05	0.000266118		AT5G47220	673.131	0.803455	0.129101	6.22345	4.86342e-10	1.65189e-08		AT3G25190	55.6187	1.3728	0.32206	4.26256	2.02103e-05	0.000110791		AT3G26210	2668.81	1.1809	0.111905	10.5527	4.93601e-26	3.39884e-24
AT3G45290	709.937	1.47193	0.131709	11.1756	5.36711e-29	2.3165e-27		AT1G28010	146.726	0.802825	0.181061	4.43399	9.25048e-06	0.000128746		AT5G26270	25.067	1.37189	0.402644	3.40721	0.000656306	0.00262932		AT2G44790	371.952	1.18088	0.401306	2.94259	0.00325476	0.0106402
AT4G37520	1937	1.4719	0.132202	11.1337	8.60118e-29	3.63913e-27		AT3G14700	42.468	0.802299	0.270913	2.96147	0.00306177	0.0183865		AT2G21100	12.061	1.37166	0.450229	3.04659	0.00231451	0.00806719		AT3G46700	46.811	1.17795	0.311122	3.78612	0.000153015	0.00071751
AT2G29110	739.527	1.46825	0.122667	11.9694	5.13938e-33	2.89795e-31		AT1G30900	1455.41	0.801307	0.146789	5.4589	4.79106e-08	1.13096e-06		AT1G36185	7.9174	1.37127	0.480125	2.85606	0.00428928	0.0138747		AT2G17740	326.436	1.17724	0.243927	4.82619	1.39168e-06	1.00157e-05
AT1G05000	239.101	1.46811	0.195937	7.49275	6.74455e-14	8.55066e-13		AT4G19380	86.2739	0.800826	0.226303	3.53874	0.000402045	0.00337556		AT1G13310	43.1447	1.36951	0.315524	4.34042	1.4221e-05	8.00307e-05		AT1G09080	231.394	1.17692	0.185044	6.36024	2.0144e-10	2.64678e-09
AT1G78410	610.193	1.468	0.203267	7.22202	5.12206e-13	5.97462e-12		AT3G07680	2338.26	0.800093	0.103404	7.73752	1.01371e-14	7.01827e-13		AT3G12977	22.7231	1.36665	0.407088	3.35713	0.000787554	0.00309926		AT1G43910	721.076	1.17599	0.131683	8.9305	4.24092e-19	1.52255e-17
AT5G43350	10.1203	1.46695	0.475027	3.08814	0.00201414	0.00606306		AT1G62670	236.728	0.799439	0.157756	5.06757	4.02934e-07	7.72706e-06		AT2G12300	3.62984	1.36627	0.470364	2.90472	0.00367587	0.01211		AT3G03170	100.686	1.17525	0.220047	5.34089	9.24911e-08	8.10151e-07
AT4G14370	274.794	1.46604	0.174851	8.38451	5.09357e-17	8.651e-16		AT1G76970	945.177	0.798936	0.117644	6.79111	1.11273e-11	4.87129e-10		AT5G18350	83.5639	1.36568	0.288884	4.72742	2.27388e-06	1.46219e-05		AT2G37440	25.3351	1.175	0.385285	3.0497	0.00229068	0.00781631
AT3G29000	282.374	1.46532	0.210024	6.97691	3.01748e-12	3.22993e-11		AT2G01020	74.85	0.7982	0.288253	2.76909	0.00562124	0.029834		AT5G16900	18.004	1.36505	0.430838	3.16835	0.00153304	0.00563111		AT1G07430	598.583	1.17412	0.366225	3.206	0.00134592	0.00492107
AT1G56060	215.561	1.46476	0.217985	6.71957	1.82266e-11	1.78042e-10		AT3G05550	29.265	0.798166	0.300339	2.65755	0.00787111	0.0389511		AT2G16700	1411.42	1.36452	0.13172	10.3593	3.7981e-25	1.47221e-23		AT1G67070	175.145	1.17389	0.178004	6.59477	4.25921e-11	6.15696e-10
AT1G67650	93.2664	1.46097	0.232506	6.28357	3.30875e-10	2.79213e-09		AT5G13320	923.617	0.798157	0.134865	5.91819	3.25512e-09	9.50653e-08		AT2G02850	431.264	1.36429	0.236186	5.77633	7.63455e-09	6.86192e-08		AT4G03420	2021.88	1.17216	0.117251	9.99705	1.57011e-23	9.04285e-22
AT1G80840	968.565	1.46065	0.165742	8.81279	1.22073e-18	2.35908e-17		AT1G77380	113.824	0.798076	0.200097	3.98845	6.65063e-05	0.00072531		AT4G10960	657.31	1.36321	0.155969	8.74027	2.32554e-18	5.48812e-17		AT5G44920	31.5659	1.17162	0.332023	3.52873	0.000417564	0.00176673
AT4G23600	5980.14	1.45987	0.149006	9.79735	1.15583e-22	3.13448e-21		AT1G08630	168.565	0.796894	0.217876	3.65755	0.000254637	0.00230012		AT5G44990	89.6693	1.36137	0.244105	5.57696	2.44751e-08	2.06891e-07		AT1G69480	742.763	1.17066	0.164224	7.12843	1.0152e-12	1.80014e-11
AT4G29520	2399.39	1.45985	0.140278	10.4069	2.30691e-25	7.73213e-24		AT4G24140	91.05	0.795857	0.217577	3.65781	0.000254381	0.00229877		AT5G07680	90.3472	1.36115	0.246133	5.53015	3.19958e-08	2.65563e-07		AT3G04060	958.205	1.17063	0.127383	9.18989	3.9325e-20	1.59848e-18
AT4G01390	189.475	1.45977	0.180771	8.07525	6.73386e-16	1.02737e-14		AT2G40510	4344.5	0.795639	0.117839	6.75191	1.45909e-11	6.27353e-10		AT2G42660	6.46229	1.36077	0.48986	2.77787	0.00547166	0.0171079		AT3G46690	271.541	1.16972	0.213693	5.47384	4.40379e-08	4.06969e-07
AT3G08970	376.846	1.45917	0.138729	10.5181	7.13011e-26	2.4669e-24		AT1G18140	93.2579	0.794254	0.217993	3.64348	0.000268979	0.00240263		AT3G16420	4079.01	1.36068	0.119755	11.3622	6.44972e-30	3.45468e-28		AT5G39160	43.9458	1.16902	0.306812	3.81023	0.000138839	0.000656538
AT2G04070	303.741	1.45908	0.193004	7.55986	4.03505e-14	5.19855e-13		AT1G70310	2779.5	0.793705	0.0995446	7.97336	1.54419e-15	1.21241e-13		AT5G64110	481.23	1.35996	0.209384	6.49509	8.29855e-11	9.40153e-10		AT4G03320	945.525	1.16701	0.151775	7.68905	1.4823e-14	3.26825e-13
AT2G40370	38.0493	1.45889	0.35607	4.09721	4.18155e-05	0.000175604		AT3G51970	48.4449	0.792767	0.263165	3.01244	0.0025916	0.0161518		AT4G09880	3.96678	1.35774	0.483181	2.81	0.00495409	0.0156771		AT4G38260	1494.74	1.16621	0.0931821	12.5154	6.15097e-36	9.52222e-34
AT2G06575	6.10555	1.45877	0.503658	2.89634	0.00377538	0.0105601		AT5G66640	271.43	0.790976	0.155991	5.07065	3.96458e-07	7.60961e-06		AT2G16910	17.858	1.35727	0.471986	2.87566	0.00403181	0.0131425		AT5G16980	210.634	1.16576	0.168005	6.93885	3.95309e-12	6.56683e-11
AT4G23810	2564	1.45648	0.116936	12.4553	1.30778e-35	9.1677e-34		AT5G60120	773.289	0.790507	0.11557	6.8401	7.91386e-12	3.55795e-10		AT4G03540	9.54094	1.35525	0.478522	2.83216	0.00462348	0.0148193		AT2G24040	318.225	1.16513	0.147684	7.88939	3.03658e-15	7.22818e-14
AT2G32680	7417.85	1.4564	0.109793	13.2649	3.69823e-40	3.44916e-38		AT1G17600	255.586	0.790279	0.172538	4.58032	4.64266e-06	6.98171e-05		AT5G17860	629.057	1.35281	0.156176	8.66207	4.63282e-18	1.06096e-16		AT3G15740	12.4105	1.16488	0.421688	2.76243	0.00573737	0.01736
AT1G29910	117608	1.45527	0.115333	12.618	1.68123e-36	1.25659e-34		AT5G01100	330.922	0.789502	0.153556	5.14145	2.72623e-07	5.45497e-06		AT5G61890	40.2935	1.3525	0.391714	3.45278	0.000554848	0.00226526		AT3G27025	162.234	1.16414	0.246166	4.72908	2.25534e-06	1.56136e-05
AT1G51850	204.434	1.45446	0.168754	8.61885	6.76284e-18	1.23464e-16		AT1G72620	25.226	0.788932	0.299512	2.63406	0.00843702	0.0411409		AT4G40020	58.6901	1.3508	0.290576	4.64869	3.3405e-06	2.07848e-05		AT1G62300	2997.72	1.1634	0.10435	11.149	7.24248e-29	6.6146e-27
AT4G23210	535.489	1.45341	0.137478	10.572	4.02038e-26	1.41611e-24		AT3G13227	44.5848	0.786495	0.303582	2.59072	0.00957755	0.0456646		AT3G28955	7.40414	1.34952	0.487845	2.76629	0.00566978	0.0176487		AT2G46400	602.847	1.16157	0.134411	8.64194	5.52657e-18	1.7534e-16
AT1G23840	718.754	1.45279	0.122666	11.8434	2.32704e-32	1.27016e-30		AT1G72790	560.538	0.786493	0.13877	5.66762	1.44798e-08	3.72214e-07		AT4G03315	17.4748	1.34918	0.407287	3.31261	0.000924311	0.00356799		AT4G33930	19.7633	1.16106	0.40339	2.87826	0.00399875	0.0127182
AT5G11410	122.49	1.45192	0.231014	6.28496	3.27933e-10	2.77276e-09		AT3G13898	4.97324	0.786261	0.290075	2.71054	0.00671732	0.0344231		AT1G64170	679.286	1.3491	0.172942	7.80089	6.14739e-15	1.05277e-13		AT3G51960	516.72	1.16092	0.136129	8.52806	1.48827e-17	4.48083e-16
AT3G44326	45.9801	1.44723	0.328935	4.39975	1.08374e-05	5.01559e-05		AT1G63750	454.72	0.785697	0.137473	5.71528	1.09523e-08	2.86984e-07		AT5G24770	2779	1.34816	0.20117	6.70159	2.06168e-11	2.50109e-10		AT2G33070	7.20734	1.15917	0.448396	2.58516	0.0097334	0.027284
AT1G55230	14.0576	1.44704	0.447539	3.23331	0.00122363	0.00386569		AT2G14610	11444.9	0.784883	0.304548	2.57721	0.00996016	0.0470423		AT3G26830	2084.48	1.34728	0.145577	9.25471	2.14817e-20	6.09499e-19		AT4G26255	68.6852	1.15684	0.286479	4.03813	5.38799e-05	0.000278827
AT5G45605	4.57019	1.44466	0.502961	2.87232	0.00407473	0.0113002		AT5G11210	64.5048	0.783121	0.28473	2.7504	0.0059522	0.0312916		AT1G06180	339.747	1.34706	0.178885	7.53027	5.06344e-14	7.94121e-13		AT2G04070	101.405	1.15612	0.28098	4.11462	3.87819e-05	0.000206572
AT1G70390	7.98595	1.44447	0.495651	2.91428	0.00356506	0.0100399		AT4G11170	80.1304	0.782913	0.255272	3.06698	0.00216234	0.0139044		AT2G38100	3.45953	1.34705	0.46955	2.8688	0.00412028	0.0133997		AT1G71910	218.462	1.15463	0.161583	7.14575	8.95062e-13	1.60274e-11
AT3G50930	4271.96	1.44418	0.129684	11.1362	8.36564e-29	3.54647e-27		AT5G21150	56.6026	0.782352	0.252719	3.09574	0.00196325	0.0128803		AT5G56200	17.8371	1.34702	0.414199	3.25211	0.00114551	0.00432588		AT3G61390	73.1075	1.15449	0.254194	4.54176	5.57859e-06	3.54599e-05
AT3G11640	65.5251	1.44374	0.295828	4.88033	1.05907e-06	5.76601e-06		AT1G72900	1062.26	0.781906	0.116335	6.72116	1.80288e-11	7.63055e-10		AT5G48290	119.289	1.34642	0.254269	5.29526	1.18847e-07	9.20389e-07		AT5G41570	4.86167	1.15386	0.442914	2.60517	0.00918296	0.0259688
AT1G70810	1576.45	1.44317	0.136265	10.5909	3.28404e-26	1.16632e-24		AT1G12990	803.569	0.78036	0.127857	6.10339	1.03844e-09	3.34867e-08		AT1G23915	4.4258	1.34608	0.487985	2.75845	0.00580759	0.0180201		AT1G21310	1646.35	1.15384	0.3045	3.78931	0.000151068	0.000709143
AT2G47270	47.0526	1.44272	0.296622	4.86384	1.15129e-06	6.23804e-06		AT3G10040	518.5	0.779511	0.195208	3.99323	6.5179e-05	0.00071191		AT2G32210	236.555	1.34529	0.231466	5.81201	6.17264e-09	5.61315e-08		AT5G36907	16.3926	1.15304	0.42901	2.68768	0.00719511	0.0210699
AT1G43800	1877.99	1.44268	0.264472	5.45494	4.89886e-08	3.2009e-07		AT5G52750	1423.39	0.777446	0.148885	5.22179	1.77203e-07	3.68875e-06		AT3G25180	63.8109	1.34443	0.304903	4.40937	1.03671e-05	5.97966e-05		AT5G02490	2827.9	1.15214	0.104587	11.016	3.19795e-28	2.72675e-26
AT2G05440	1670.32	1.44124	0.428849	3.36071	0.000777434	0.00255582		AT5G14930	887.723	0.776742	0.111545	6.9635	3.31931e-12	1.5892e-10		AT5G12420	540.717	1.34425	0.132772	10.1245	4.30049e-24	1.58743e-22		AT5G53320	55.9842	1.15189	0.354706	3.24744	0.00116446	0.00433161
AT4G23150	2883.39	1.44053	0.12021	11.9834	4.3409e-33	2.46994e-31		AT4G37900	181.264	0.776567	0.213007	3.64574	0.000266622	0.00238551		AT3G26820	12.4618	1.34307	0.455531	2.94837	0.00319455	0.01072		AT3G15170	25.5469	1.15096	0.37362	3.08057	0.00206603	0.00714381
AT5G19230	294.693	1.43904	0.178734	8.0513	8.1917e-16	1.23659e-14		AT2G32190	125.795	0.776075	0.217506	3.56807	0.000359627	0.00306936		AT1G26390	918.721	1.34306	0.135724	9.89549	4.35451e-23	1.5012e-21		AT4G01610	11806.7	1.15026	0.128375	8.96021	3.24072e-19	1.1849e-17
AT1G26970	11.6371	1.43892	0.480225	2.99634	0.00273238	0.00793542		AT5G54700	6.31397	0.775935	0.302952	2.56124	0.0104298	0.0488679		AT5G37690	29.0924	1.34286	0.396995	3.38256	0.000718124	0.00285052		AT2G19500	25.4155	1.14995	0.431266	2.66645	0.00766575	0.0222659
AT2G23030	16.4813	1.43819	0.433053	3.32104	0.000896811	0.00290772		AT3G15170	43.936	0.774961	0.277662	2.79102	0.00525416	0.0282377		AT2G41070	333.439	1.34258	0.22682	5.91915	3.23611e-09	3.05288e-08		AT1G56010	1618.41	1.14968	0.118459	9.70522	2.86446e-22	1.45408e-20
AT1G66860	38.8305	1.4358	0.40302	3.56261	0.000367183	0.00129234		AT1G59740	132.848	0.77496	0.208596	3.71512	0.000203103	0.00189138		AT1G08830	14008.6	1.34256	0.119116	11.271	1.82422e-29	9.43338e-28		AT1G35910	101.397	1.14911	0.44161	2.6021	0.00926553	0.0261658
AT1G26410	104.666	1.43576	0.244359	5.87561	4.213e-09	3.1336e-08		AT5G47960	62.5794	0.774004	0.263153	2.94126	0.00326875	0.0193271		AT4G14090	957.539	1.34138	0.426748	3.14327	0.00167073	0.00606439		AT1G26380	483.084	1.14816	0.166088	6.913	4.7451e-12	7.7994e-11
AT3G55890	35.8273	1.43548	0.389589	3.6846	0.000229059	0.000839491		AT5G67060	6.64673	0.773978	0.303028	2.55414	0.0106449	0.049661		AT1G57650	32.1042	1.33966	0.34334	3.90184	9.54656e-05	0.000461554		AT3G63060	59.5598	1.14787	0.330955	3.46836	0.000523641	0.0021481
AT3G60940	11.7256	1.43425	0.45933	3.12248	0.00179335	0.00546502		AT5G01870	174.988	0.773424	0.219883	3.51744	0.000435739	0.0036095		AT4G28110	6.87853	1.33903	0.489091	2.73779	0.00618545	0.0190243		AT5G38310	21.4346	1.14643	0.401895	2.85256	0.0043369	0.0136347
AT3G52710	1096.42	1.43422	0.104464	13.7293	6.77463e-43	7.30264e-41		AT1G02050	267.845	0.773263	0.167025	4.62961	3.66349e-06	5.66651e-05		AT3G51860	5661.1	1.3387	0.166178	8.05582	7.89497e-16	1.47287e-14		AT3G16390	15.3614	1.14521	0.420609	2.72274	0.00647433	0.0192668
AT1G57640	12.8862	1.43396	0.457903	3.13159	0.00173864	0.00531805		AT3G13950	398.828	0.772976	0.17979	4.29933	1.71312e-05	0.000221367		AT5G50200	1831.34	1.33631	0.113977	11.7244	9.56035e-32	5.81471e-30		AT5G24160	5062.85	1.14476	0.0954063	11.9988	3.60422e-33	4.6552e-31
AT4G13395	91.4088	1.43358	0.238591	6.00853	1.87211e-09	1.45397e-08		AT2G18150	98.0837	0.772942	0.254814	3.03336	0.00241846	0.0152615		AT5G26170	522.033	1.33323	0.127016	10.4965	8.9664e-26	3.65214e-24		AT1G72125	15.2644	1.14428	0.417064	2.74366	0.00607582	0.01824
AT5G48657	670.92	1.43249	0.127892	11.2008	4.04146e-29	1.76565e-27		AT2G44380	48.273	0.771538	0.282381	2.73226	0.00629023	0.0327195		AT4G14780	14.2834	1.33116	0.434868	3.06107	0.00220546	0.00773393		AT2G34500	585.184	1.14423	0.186089	6.14884	7.80508e-10	9.34042e-09
AT5G45990	74.2305	1.43242	0.254162	5.63586	1.74191e-08	1.20301e-07		AT2G38940	55.8191	0.771344	0.267646	2.88196	0.00395209	0.0224193		AT1G70920	26.2626	1.33098	0.378339	3.51797	0.000434864	0.00181391		AT5G53720	3.75856	1.14332	0.427107	2.67689	0.00743091	0.0216819
AT4G04540	193.577	1.42803	0.211212	6.76112	1.36925e-11	1.34857e-10		AT2G26740	3897.38	0.771159	0.0981664	7.85563	3.97768e-15	2.87321e-13		AT1G02470	429.513	1.33052	0.210751	6.31325	2.73236e-10	2.8953e-09		AT5G50760	59.5126	1.14306	0.293418	3.89566	9.793e-05	0.000479071
AT5G39050	1492.14	1.42634	0.134681	10.5905	3.29868e-26	1.16959e-24		AT5G55150	6.06435	0.770725	0.289266	2.66441	0.00771227	0.0383226		AT3G44540	16.9805	1.33049	0.425051	3.1302	0.00174687	0.00630611		AT3G52740	114.031	1.14277	0.211823	5.3949	6.8562e-08	6.11844e-07
AT5G47060	402.233	1.42575	0.156319	9.12073	7.4618e-20	1.59584e-18		AT1G24145	784.888	0.77044	0.152203	5.06192	4.15058e-07	7.93149e-06		AT3G21770	546.806	1.33028	0.161865	8.21843	2.06177e-16	4.09128e-15		AT1G23560	76.511	1.1421	0.272661	4.18873	2.80518e-05	0.000154509
AT4G15270	27.8735	1.42517	0.356513	3.99753	6.40058e-05	0.000259987		AT1G44970	74.8038	0.770188	0.301226	2.55684	0.0105627	0.0493623		AT2G19990	31.6267	1.32935	0.336946	3.94531	7.96968e-05	0.000392073		AT3G03240	12.4906	1.1418	0.422498	2.70249	0.00688226	0.02032
AT5G05365	90.8304	1.4248	0.241256	5.90576	3.5103e-09	2.63285e-08		AT2G15128	151.93	0.769447	0.19936	3.85959	0.000113576	0.00114848		AT4G09770	121.482	1.32933	0.222943	5.96264	2.48187e-09	2.37125e-08		AT5G37600	26340.3	1.13933	0.11227	10.1481	3.37893e-24	2.0602e-22
AT1G07430	55.9388	1.42384	0.311711	4.56783	4.92799e-06	2.4251e-05		AT4G27970	88.2734	0.767851	0.223292	3.43878	0.00058435	0.00463502		AT3G13790	3077.75	1.32821	0.128011	10.3757	3.19847e-25	1.25058e-23		AT5G13170	1069.85	1.137	0.435012	2.61373	0.00895597	0.0254214
AT4G22070	44.1691	1.42324	0.359129	3.96303	7.40055e-05	0.000297005		AT1G07000	1461.58	0.767551	0.106066	7.23656	4.60199e-13	2.48691e-11		AT1G20130	34.5398	1.32792	0.479308	2.77049	0.00559717	0.0174517		AT4G02940	3073.66	1.137	0.169824	6.69517	2.15415e-11	3.23612e-10
AT2G31945	46.844	1.42304	0.500272	2.84454	0.00444758	0.0121721		AT3G62170	79.5365	0.766803	0.27759	2.76236	0.0057386	0.0303676		AT2G23800	6.45406	1.32701	0.485883	2.73113	0.0063118	0.019373		AT3G63010	1049.76	1.13697	0.10934	10.3985	2.51921e-25	1.66131e-23
AT5G50260	34.803	1.42112	0.362678	3.91842	8.91329e-05	0.000352636		AT4G14365	4037.63	0.765906	0.121664	6.29527	3.06867e-10	1.07777e-08		AT2G41780	219.01	1.32693	0.197558	6.71665	1.85948e-11	2.27424e-10		AT3G48510	16.0303	1.13691	0.408214	2.78508	0.0053514	0.016344
AT1G23850	158.573	1.42109	0.1913	7.42857	1.09774e-13	1.35332e-12		AT5G23900	3804.47	0.765171	0.115631	6.61736	3.65679e-11	1.47326e-09		AT5G25910	320.837	1.32607	0.150963	8.78403	1.57723e-18	3.77376e-17		AT1G77380	132.387	1.13681	0.235085	4.83573	1.32655e-06	9.59758e-06
AT3G13790	3765.8	1.41994	0.10471	13.5606	6.85548e-42	6.8003e-40		AT1G26380	211.206	0.763781	0.180816	4.22407	2.39926e-05	0.000299721		AT4G12870	102.505	1.3259	0.249958	5.3045	1.12979e-07	8.77065e-07		AT3G59840	805.985	1.13631	0.113035	10.0527	8.93504e-24	5.28547e-22
AT4G17980	6.8521	1.41963	0.49684	2.85731	0.00427247	0.0117634		AT4G09420	103.796	0.76343	0.20119	3.79458	0.000147894	0.00144103		AT2G24195	18.3448	1.3232	0.422313	3.13323	0.00172895	0.00625255		AT1G33840	11.1357	1.13562	0.431761	2.63019	0.00853366	0.0244068
AT3G09390	37970.6	1.41905	0.0995964	14.248	4.61599e-46	5.75683e-44		AT1G13340	662.786	0.763198	0.123573	6.17609	6.57068e-10	2.1805e-08		AT5G60510	7.24483	1.32252	0.477938	2.76713	0.0056553	0.0176109		AT3G01470	2326.33	1.1314	0.113381	9.97882	1.88695e-23	1.07823e-21
AT2G43530	3592.01	1.41875	0.103799	13.6683	1.5702e-42	1.64305e-40		AT2G47270	54.7935	0.76255	0.261842	2.91226	0.00358828	0.0208332		AT4G01925	15.7319	1.32245	0.441792	2.99338	0.00275907	0.00941634		AT1G79840	523.671	1.13124	0.189253	5.97739	2.26746e-09	2.546e-08
AT5G44574	17.3812	1.41783	0.417344	3.39728	0.000680585	0.00226661		AT2G40850	108.696	0.761811	0.198877	3.83057	0.000127849	0.00127203		AT1G58400	45.2458	1.32191	0.360842	3.6634	0.000248885	0.00109847		AT2G32610	8.45309	1.13002	0.448638	2.51878	0.0117761	0.0321069
AT1G77150	4.74999	1.41759	0.496477	2.8553	0.0042996	0.0118184		AT5G23820	2659.74	0.761071	0.139207	5.46717	4.57267e-08	1.08295e-06		AT5G18040	699.928	1.32174	0.116385	11.3566	6.87952e-30	3.67612e-28		AT1G52410	3946.82	1.12942	0.266551	4.23714	2.26388e-05	0.000127033
AT3G16770	5450.99	1.41711	0.0995987	14.2282	6.12788e-46	7.59821e-44		AT1G22015	4.47002	0.759369	0.282696	2.68616	0.00722776	0.0365435		AT5G44610	80.0018	1.32146	0.283183	4.66645	3.06451e-06	1.91953e-05		AT5G52810	480.213	1.12934	0.137542	8.21086	2.19602e-16	5.84569e-15
AT1G52800	174.597	1.41517	0.182148	7.76936	7.88819e-15	1.07983e-13		AT5G14800	3016.36	0.7569	0.108112	7.00106	2.54037e-12	1.2343e-10		AT1G03220	2639.69	1.32136	0.125913	10.4942	9.18852e-26	3.73583e-24		AT5G44575	23.6127	1.12862	0.399696	2.8237	0.00474727	0.0147276
AT1G19570	15560	1.41441	0.134659	10.5037	8.30877e-26	2.84715e-24		AT2G42990	79.3344	0.756563	0.247482	3.05704	0.00223536	0.0142807		AT1G11125	60.3525	1.32008	0.284093	4.64665	3.37373e-06	2.09625e-05		AT1G50390	15.2852	1.12858	0.428555	2.63346	0.008452	0.0242145
AT2G33020	80.3286	1.41419	0.250413	5.64745	1.62845e-08	1.12829e-07		AT1G24070	596.845	0.756229	0.16746	4.51587	6.30583e-06	9.17712e-05		AT2G22510	39.8826	1.32007	0.360922	3.65749	0.000254701	0.0011204		AT4G18910	713.841	1.12845	0.116678	9.67148	3.98588e-22	1.96146e-20
AT3G60160	1240.79	1.41403	0.104259	13.5626	6.67092e-42	6.65571e-40		AT1G74130	6.12553	0.756183	0.293535	2.57613	0.00999138	0.0471501		AT1G14120	31.3809	1.31947	0.384737	3.42954	0.000604599	0.00244751		AT1G30490	3233.16	1.12809	0.0890474	12.6685	8.84127e-37	1.42953e-34
AT2G26130	3.32487	1.41352	0.48631	2.90662	0.00365356	0.0102573		AT3G29190	4.00313	0.75444	0.275633	2.73712	0.00619799	0.0323095		AT5G56795	41.1605	1.31858	0.328446	4.0146	5.95467e-05	0.000300654		AT1G17310	5.04658	1.12646	0.442227	2.54724	0.0108577	0.0299738
AT2G30140	3195.09	1.41342	0.0953779	14.8192	1.10118e-49	1.73686e-47		AT4G32480	1120.09	0.754247	0.134261	5.61778	1.93427e-08	4.86825e-07		AT5G49200	13.2157	1.31779	0.446139	2.95377	0.00313918	0.0105579		AT5G04010	6.72686	1.12607	0.448233	2.51225	0.0119964	0.0326262
AT4G34131	75.886	1.41329	0.298557	4.73374	2.20423e-06	1.14514e-05		AT5G56300	49.7714	0.754072	0.274096	2.75113	0.00593906	0.0312377		AT1G26410	149.466	1.31732	0.244086	5.39696	6.77807e-08	5.38288e-07		AT4G32250	2879.46	1.12589	0.336523	3.34567	0.000820837	0.00317456
AT4G23190	706.041	1.41257	0.140951	10.0217	1.22322e-23	3.56028e-22		AT2G32800	1764.55	0.753468	0.114722	6.56777	5.10748e-11	2.02709e-09		AT4G26200	41.8182	1.31618	0.33667	3.9094	9.25263e-05	0.0004486		AT1G02930	6685.85	1.12586	0.141143	7.97678	1.50206e-15	3.70056e-14
AT3G09260	2610.54	1.41236	0.281031	5.02564	5.01765e-07	2.87867e-06		AT2G39200	211.79	0.753368	0.214126	3.51834	0.000434258	0.00359913		AT5G65170	165.773	1.31566	0.209587	6.2774	3.4427e-10	3.61218e-09		AT1G48260	1039.48	1.12586	0.122402	9.19807	3.6445e-20	1.49534e-18
AT4G03950	3.88085	1.41191	0.495917	2.84707	0.00441232	0.0120926		AT3G03760	4.21915	0.75282	0.273831	2.74921	0.00597386	0.0313675		AT1G42560	8.7232	1.31538	0.482107	2.72841	0.00636412	0.0195096		AT3G03540	20.1634	1.12563	0.413066	2.72505	0.00642909	0.0191687
AT1G19250	347.059	1.41174	0.207384	6.80735	9.94112e-12	9.93695e-11		AT3G44400	607.465	0.752748	0.124526	6.04491	1.49496e-09	4.6747e-08		AT4G13235	5.98371	1.31474	0.490017	2.68305	0.00729531	0.0219859		AT1G14880	4903.51	1.1256	0.382184	2.94518	0.00322766	0.0105611
AT4G15417	45.814	1.41142	0.350182	4.03052	5.56528e-05	0.000228262		AT4G29740	280.442	0.751238	0.173327	4.33423	1.4627e-05	0.000192334		AT1G15310	122.959	1.3142	0.250486	5.24661	1.54921e-07	1.18302e-06		AT4G36110	103.836	1.12494	0.234516	4.79687	1.61165e-06	1.14664e-05
AT4G31354	10.6436	1.41134	0.478813	2.94758	0.00320274	0.00913346		AT1G08830	13052.6	0.751194	0.136746	5.49337	3.94327e-08	9.46298e-07		AT1G35320	450.741	1.31393	0.124213	10.578	3.7687e-26	1.58095e-24		AT5G22550	33.6633	1.12467	0.34667	3.24422	0.00117772	0.004376
AT1G74870	31.4001	1.41072	0.365031	3.86465	0.00011125	0.000432089		AT3G18000	2797.56	0.751118	0.131468	5.71333	1.10783e-08	2.89937e-07		AT1G51800	518.031	1.31371	0.134894	9.73887	2.05839e-22	6.81252e-21		AT1G50590	131.741	1.12337	0.20671	5.43452	5.49429e-08	5.0054e-07
AT4G01540	186.771	1.41043	0.200714	7.02707	2.1092e-12	2.30252e-11		AT1G80120	210.978	0.750211	0.178525	4.20227	2.64249e-05	0.000324987		AT3G15440	7.25161	1.31298	0.486902	2.6966	0.00700515	0.021214		AT5G54840	517.267	1.12212	0.148827	7.53976	4.70847e-14	9.85394e-13
AT1G08290	88.3562	1.41032	0.245604	5.74224	9.34318e-09	6.67846e-08		AT5G64810	299.398	0.750018	0.162036	4.62872	3.67936e-06	5.687e-05		AT3G47210	33.2288	1.31288	0.385927	3.40189	0.000669212	0.00267304		AT2G00670	39.3746	1.12197	0.342605	3.27481	0.00105733	0.00397441
AT1G67000	332.032	1.40939	0.160372	8.78823	1.5194e-18	2.90746e-17		AT5G07440	2299.71	0.749739	0.129663	5.7822	7.37291e-09	1.99464e-07		AT2G00560	5.83256	1.31256	0.490108	2.6781	0.00740412	0.0222838		AT5G49350	5.93451	1.12159	0.43657	2.5691	0.0101962	0.0283736
AT1G54000	262.068	1.40896	0.211831	6.65134	2.90433e-11	2.76892e-10		AT3G10720	1607.25	0.749624	0.118243	6.33968	2.30239e-10	8.34327e-09		AT4G02360	184.399	1.31211	0.211807	6.19485	5.8339e-10	5.96765e-09		AT2G16680	29.539	1.12147	0.358491	3.1283	0.00175824	0.00621687
AT1G42980	21.0135	1.40587	0.41637	3.3765	0.000734142	0.00242353		AT1G71160	4.47784	0.748111	0.270947	2.7611	0.00576067	0.030477		AT5G39110	9.77495	1.31041	0.482252	2.71727	0.0065822	0.0200985		AT5G59320	8619.29	1.12132	0.146331	7.66291	1.81771e-14	3.97964e-13
AT5G16360	86.907	1.40574	0.268457	5.23637	1.63762e-07	1.00482e-06		AT1G71890	69.6126	0.747838	0.25557	2.92616	0.00343174	0.0201022		AT1G24530	585.543	1.31037	0.160115	8.18394	2.74715e-16	5.3659e-15		AT5G38910	23.9293	1.12091	0.374617	2.99215	0.00277023	0.00923043
AT2G19990	45.4254	1.40452	0.311894	4.50319	6.69413e-06	3.21243e-05		AT1G01640	198.212	0.747152	0.172587	4.32914	1.49694e-05	0.000196241		AT5G44460	50.0696	1.30981	0.302952	4.32349	1.53581e-05	8.61273e-05		AT1G08687	7.96011	1.12085	0.445105	2.51817	0.0117967	0.0321593
AT2G34500	70.698	1.40284	0.292075	4.80303	1.56286e-06	8.31677e-06		AT2G40740	72.5672	0.746974	0.238335	3.13414	0.00172359	0.0115528		AT2G30550	5715.96	1.30908	0.154342	8.48168	2.21964e-17	4.77158e-16		AT1G05133	13.8523	1.12049	0.426189	2.6291	0.00856123	0.0244696
AT4G02380	7534.87	1.40214	0.259352	5.4063	6.43398e-08	4.15959e-07		AT1G72120	275.632	0.746185	0.157259	4.74494	2.08565e-06	3.40883e-05		AT4G12350	18.7902	1.30875	0.416521	3.1421	0.00167738	0.00608658		AT5G63130	422.466	1.12018	0.157442	7.1149	1.11995e-12	1.97626e-11
AT5G45800	2825.45	1.40206	0.0981779	14.2809	2.88053e-46	3.61346e-44		AT3G29575	593.789	0.743915	0.143751	5.17501	2.27901e-07	4.63285e-06		AT3G45410	55.7191	1.30834	0.309276	4.23034	2.33335e-05	0.000126736		AT2G23110	10.5339	1.11995	0.440422	2.5429	0.0109937	0.0302877
AT2G37750	111.976	1.40193	0.298213	4.70109	2.58774e-06	1.3318e-05		AT4G39030	708.866	0.743806	0.124156	5.9909	2.08686e-09	6.36037e-08		AT3G53230	806.82	1.30549	0.124952	10.448	1.4971e-25	5.9892e-24		AT3G17070	521.515	1.11921	0.19405	5.76762	8.03975e-09	8.34483e-08
AT5G36220	1173.59	1.40143	0.0977679	14.3342	1.33755e-46	1.70785e-44		AT5G40780	3666.28	0.743773	0.12694	5.85922	4.65038e-09	1.31559e-07		AT2G10250	10.2853	1.30494	0.473083	2.75838	0.00580889	0.0180217		AT4G00050	892.002	1.11903	0.141259	7.92188	2.33946e-15	5.66138e-14
AT5G09800	161.044	1.40141	0.219296	6.39049	1.6535e-10	1.44242e-09		AT4G09875	5.59347	0.74332	0.289589	2.56681	0.0102637	0.0482253		AT2G31980	91.6474	1.3021	0.275505	4.72623	2.28731e-06	1.47005e-05		AT2G16676	14.2835	1.11852	0.416091	2.68816	0.00718468	0.0210506
AT2G47950	23.0644	1.40077	0.412306	3.3974	0.000680284	0.0022663		AT1G23840	465.448	0.742315	0.157913	4.70079	2.59163e-06	4.14469e-05		AT2G15070	55.0224	1.30161	0.287545	4.52661	5.9937e-06	3.58233e-05		AT4G35783	52.9565	1.11791	0.292642	3.82004	0.000133429	0.000633978
AT5G65690	12.5921	1.39972	0.489911	2.85709	0.00427545	0.0117686		AT4G27652	148.341	0.741742	0.186332	3.98077	6.86938e-05	0.000745416		AT3G55890	121.047	1.30153	0.288435	4.51238	6.41033e-06	3.81206e-05		AT4G26470	81.2757	1.11692	0.278113	4.01606	5.91782e-05	0.000303654
AT4G01985	14.5992	1.39878	0.442869	3.15845	0.0015861	0.00489897		AT5G44400	354.037	0.741504	0.151427	4.89677	9.74261e-07	1.72289e-05		AT1G33730	58.6585	1.29811	0.266842	4.86473	1.14614e-06	7.68995e-06		AT3G02150	1497.74	1.11473	0.141646	7.86987	3.54997e-15	8.36812e-14
AT4G37180	750.645	1.39807	0.112857	12.388	3.03419e-35	2.0597e-33		AT2G43530	3147.92	0.74136	0.127589	5.81055	6.22671e-09	1.70155e-07		AT2G41250	4042.58	1.29802	0.149037	8.7094	3.05487e-18	7.14171e-17		AT3G02610	111.415	1.11411	0.20859	5.34117	9.23486e-08	8.09552e-07
AT2G37970	333.44	1.3975	0.17833	7.83658	4.62997e-15	6.45338e-14		AT3G19930	2955.99	0.740427	0.0957148	7.73577	1.02783e-14	7.09331e-13		AT2G20030	7.37335	1.2974	0.48604	2.66933	0.00760031	0.0228009		AT2G27220	114.76	1.11383	0.271131	4.10808	3.98964e-05	0.000211939
AT1G79310	11.389	1.39714	0.470188	2.97145	0.00296399	0.008524		AT5G23160	42.9483	0.739815	0.271211	2.72782	0.00637553	0.0330758		AT4G27220	37.8761	1.29712	0.336821	3.85106	0.000117609	0.000557798		AT3G27210	1420.98	1.11355	0.0911752	12.2133	2.64038e-34	3.64774e-32
AT5G56060	5.33163	1.39667	0.503665	2.77301	0.005554	0.0148386		AT5G54010	4.25911	0.739039	0.272157	2.71548	0.00661788	0.0340559		AT3G14680	189.62	1.29607	0.173754	7.45919	8.7059e-14	1.33918e-12		AT5G39130	53.6436	1.11344	0.344454	3.23247	0.00122726	0.00453508
AT1G02920	8023.85	1.39624	0.143913	9.70197	2.95728e-22	7.78362e-21		AT5G49700	59.3147	0.73825	0.247176	2.98674	0.00281973	0.0172511		AT2G14900	668.953	1.29602	0.201675	6.42629	1.30756e-10	1.44063e-09		AT3G53980	2054.79	1.11278	0.401388	2.77233	0.00556561	0.016913
AT1G24095	121.531	1.39598	0.208056	6.70962	1.95131e-11	1.90175e-10		AT4G22755	830.845	0.737699	0.139899	5.27308	1.34151e-07	2.84725e-06		AT1G51620	106.408	1.29579	0.258584	5.01108	5.41253e-07	3.81992e-06		AT4G37160	5.34653	1.11199	0.444969	2.49902	0.0124538	0.0336522
AT1G76480	3.25831	1.39471	0.485384	2.87342	0.00406052	0.0112681		AT3G60966	136.601	0.736958	0.197555	3.73038	0.000191187	0.00179572		AT3G60970	57.2827	1.29569	0.287885	4.50072	6.77245e-06	4.0157e-05		AT1G78190	326.771	1.1118	0.147227	7.55157	4.30036e-14	9.0519e-13
AT2G19900	20.5137	1.39405	0.455437	3.0609	0.00220671	0.0065836		AT3G45650	124.987	0.735936	0.209916	3.50586	0.000455142	0.00375133		AT5G56970	21.9899	1.29463	0.400467	3.23281	0.00122579	0.0046058		AT2G39518	64.7288	1.11096	0.270065	4.11367	3.89418e-05	0.000207284
AT1G68690	299.836	1.39384	0.146258	9.52999	1.573e-21	3.8829e-20		AT4G23320	136.679	0.734312	0.200352	3.6651	0.000247239	0.0022417		AT5G19875	853.84	1.29368	0.157725	8.2021	2.36225e-16	4.6669e-15		AT1G09400	46.2752	1.1083	0.341625	3.2442	0.0011778	0.004376
AT4G23450	98.8034	1.39365	0.231744	6.01376	1.81267e-09	1.40985e-08		AT1G33030	88.5685	0.73414	0.25478	2.88146	0.00395835	0.0224314		AT5G38940	185.648	1.29349	0.207722	6.22701	4.75417e-10	4.91821e-09		AT1G53620	10.2098	1.10797	0.438243	2.5282	0.0114649	0.0314196
AT3G26220	1459.58	1.39361	0.0987188	14.117	2.98499e-45	3.59725e-43		AT3G28210	136.168	0.733016	0.225105	3.25633	0.00112862	0.0081361		AT4G23210	407.266	1.29331	0.131542	9.8319	8.20528e-23	2.79017e-21		AT3G44006	7.81388	1.10669	0.442603	2.5004	0.0124052	0.0335458
AT1G53540	9.31395	1.39204	0.493445	2.82106	0.0047865	0.0130051		AT5G09630	182.222	0.731769	0.169442	4.31869	1.56955e-05	0.000204892		AT4G16600	47.8141	1.29229	0.291337	4.43572	9.17631e-06	5.32843e-05		AT2G21187	20.0591	1.10647	0.387862	2.85275	0.00433433	0.0136286
AT2G06705	3.92037	1.39179	0.498061	2.79442	0.00519932	0.0139885		AT5G15120	391.885	0.7301	0.210362	3.47069	0.000519126	0.00419287		AT4G36880	30.9487	1.29132	0.356909	3.61806	0.000296821	0.0012823		AT1G15625	33.5189	1.10621	0.333279	3.31918	0.000902816	0.00345186
AT1G71910	261.604	1.39082	0.183355	7.58541	3.31429e-14	4.30357e-13		AT1G73810	264.17	0.729912	0.168729	4.32594	1.51881e-05	0.000198628		AT3G15720	153.725	1.29126	0.226904	5.69076	1.26476e-08	1.10147e-07		AT4G01895	65.0463	1.10611	0.284648	3.88588	0.000101959	0.000496776
AT4G26060	818.65	1.38875	0.144892	9.58468	9.27491e-22	2.32425e-20		AT5G46590	46.8891	0.729401	0.264625	2.75636	0.00584485	0.0308095		AT1G52560	10.3278	1.29004	0.470311	2.74295	0.00608892	0.0187814		AT5G45900	1711.47	1.10608	0.164775	6.7127	1.9106e-11	2.89214e-10
AT5G15120	229.016	1.38857	0.1882	7.37816	1.60491e-13	1.94722e-12		AT2G22770	87.3313	0.729145	0.220864	3.30133	0.000962276	0.00707105		AT1G72140	26.466	1.28974	0.383123	3.36638	0.000761608	0.00300612		AT5G53870	849.185	1.106	0.16319	6.77741	1.22353e-11	1.90494e-10
AT3G05630	217.176	1.3884	0.234756	5.91423	3.33439e-09	2.51057e-08		AT1G65690	334.698	0.728784	0.207221	3.51694	0.000436552	0.00361486		AT5G43060	2130.84	1.28945	0.0944637	13.6502	2.01395e-42	2.41706e-40		AT2G18480	22.567	1.10467	0.422244	2.61619	0.00889175	0.025272
AT5G37600	13080.3	1.38819	0.075437	18.402	1.26641e-75	6.9656e-73		AT5G39050	1157.64	0.727496	0.120843	6.02018	1.7422e-09	5.37034e-08		AT3G17820	3803.17	1.28942	0.109271	11.8002	3.89517e-32	2.40825e-30		AT5G03350	1084.42	1.10439	0.321188	3.43844	0.000585074	0.00236588
AT1G68850	23.5627	1.38795	0.397548	3.49128	0.000480716	0.00165201		AT5G25930	723.478	0.727453	0.121318	5.99625	2.01931e-09	6.18056e-08		AT5G25770	1545.53	1.28875	0.102217	12.608	1.90823e-36	1.54052e-34		AT1G30190	24.519	1.10432	0.354823	3.1123	0.00185634	0.00650405
AT5G07410	116.599	1.38787	0.448513	3.09438	0.00197227	0.00595204		AT2G34655	307.789	0.726786	0.182149	3.99007	6.60535e-05	0.000720735		AT1G09745	7.05857	1.28844	0.489639	2.63142	0.00850298	0.0251062		AT4G38060	1991.75	1.10423	0.129397	8.53362	1.41841e-17	4.28231e-16
AT2G44370	106.594	1.38779	0.270157	5.13696	2.79216e-07	1.65455e-06		AT1G75240	919.519	0.726238	0.157842	4.60105	4.20372e-06	6.37471e-05		AT5G10380	10297	1.28664	0.149335	8.61578	6.94658e-18	1.56214e-16		AT3G51090	250.798	1.1042	0.203538	5.42503	5.7945e-08	5.24823e-07
AT3G11000	103.078	1.38627	0.238469	5.8132	6.12892e-09	4.48555e-08		AT1G61610	132.703	0.725975	0.237123	3.06159	0.00220164	0.0141027		AT2G39200	151.958	1.28624	0.197284	6.51971	7.04427e-11	8.06193e-10		AT2G33060	573.489	1.10267	0.133001	8.29071	1.12574e-16	3.11835e-15
AT2G26400	2992.49	1.38611	0.321082	4.31699	1.58174e-05	7.10572e-05		AT1G62500	3302.91	0.725658	0.282993	2.56423	0.0103406	0.0485233		AT4G37370	1099	1.28437	0.126192	10.1779	2.48896e-24	9.30996e-23		AT5G11520	4385.89	1.10225	0.169923	6.4868	8.76764e-11	1.21357e-09
AT4G34419	5.44188	1.3835	0.503336	2.74867	0.00598376	0.0158642		AT2G31141	110.187	0.725188	0.237406	3.05463	0.0022534	0.0143748		AT1G29640	110.58	1.28378	0.232311	5.5261	3.27419e-08	2.71454e-07		AT2G45220	2057.63	1.10112	0.138763	7.93521	2.10141e-15	5.11938e-14
AT1G08830	14084.1	1.38194	0.118354	11.6763	1.68422e-31	8.42148e-30		AT3G61630	626.212	0.724296	0.137776	5.25705	1.46384e-07	3.08573e-06		AT5G38350	44.1983	1.28317	0.31926	4.01922	5.83917e-05	0.000295154		AT1G66600	67.4604	1.10002	0.253738	4.33525	1.45592e-05	8.52462e-05
AT1G21240	1778.63	1.38182	0.110294	12.5285	5.21447e-36	3.74099e-34		AT1G22900	68.7176	0.723297	0.231571	3.12344	0.00178751	0.0119259		AT4G23560	6.18365	1.28257	0.468241	2.73911	0.00616054	0.0189728		AT2G45920	258.478	1.09969	0.162752	6.75685	1.41025e-11	2.17394e-10
AT4G23680	170.197	1.38074	0.280184	4.92799	8.30815e-07	4.60037e-06		AT4G10960	339.936	0.723147	0.164037	4.40843	1.0412e-05	0.000142622		AT4G33020	16.5749	1.28211	0.430809	2.97606	0.00291979	0.0099136		AT5G48290	49.8813	1.09832	0.289095	3.79917	0.000145183	0.000683723
AT4G39210	2039.6	1.38006	0.111558	12.3708	3.76034e-35	2.51287e-33		AT4G23170	1881.31	0.722905	0.135299	5.34303	9.14074e-08	2.02536e-06		AT4G20730	29.1308	1.28073	0.360529	3.55238	0.000381767	0.00161174		AT5G42830	747.662	1.09753	0.151065	7.26531	3.7219e-13	6.94967e-12
AT3G06630	95.7526	1.37979	0.247994	5.56379	2.63977e-08	1.78518e-07		AT2G32140	239.129	0.722131	0.161211	4.47941	7.48511e-06	0.000106572		AT5G63225	56.1371	1.2806	0.274362	4.66756	3.04803e-06	1.91081e-05		AT3G48240	61.0107	1.09743	0.26999	4.06472	4.80909e-05	0.000251553
AT1G33840	134.388	1.37926	0.211071	6.53458	6.37864e-11	5.84736e-10		AT2G47000	477.979	0.722074	0.154283	4.68019	2.86615e-06	4.55015e-05		AT4G07170	27.4129	1.28051	0.426349	3.00342	0.00266963	0.00914585		AT5G53970	3113.19	1.0973	0.150588	7.28677	3.17476e-13	5.95707e-12
AT5G40990	26.781	1.37894	0.403953	3.41362	0.000641053	0.00214729		AT1G22570	460.212	0.721505	0.131106	5.50321	3.72942e-08	9.0197e-07		AT2G23620	54.7475	1.27931	0.308753	4.14348	3.42075e-05	0.00017971		AT4G18170	308.087	1.0969	0.192059	5.71125	1.12147e-08	1.13489e-07
AT2G41780	132.486	1.37746	0.20034	6.87559	6.17325e-12	6.36646e-11		AT5G14480	279.482	0.721234	0.159536	4.52083	6.15984e-06	8.99486e-05		AT1G62370	235.251	1.27516	0.228073	5.59102	2.25743e-08	1.91689e-07		AT3G13910	539.08	1.09684	0.12849	8.5364	1.38464e-17	4.18612e-16
AT1G74020	953.826	1.37726	0.119899	11.4868	1.53721e-30	7.31145e-29		AT2G19740	3489.38	0.721159	0.133778	5.39073	7.0173e-08	1.59064e-06		AT1G24260	63.5268	1.27494	0.367663	3.4677	0.000524942	0.00215223		AT2G37260	166.06	1.09651	0.21369	5.13133	2.87702e-07	2.33891e-06
AT5G18310	1968.77	1.37713	0.137963	9.98188	1.82969e-23	5.26121e-22		AT5G27060	94.5486	0.720977	0.216639	3.32801	0.000874691	0.00652705		AT2G45930	86.8943	1.27399	0.237188	5.37123	7.82029e-08	6.15611e-07		AT5G57240	75.5906	1.09642	0.350489	3.12826	0.00175843	0.00621687
AT1G20310	57.3056	1.37676	0.307325	4.47982	7.47068e-06	3.55755e-05		AT2G41070	233.141	0.720007	0.208463	3.45388	0.00055259	0.00441705		AT3G17010	4.69236	1.27379	0.489266	2.60348	0.0092283	0.0269465		AT2G23620	60.6097	1.09601	0.28318	3.87036	0.000108673	0.000526435
AT3G25250	42.5458	1.37675	0.400186	3.44029	0.000581099	0.00196425		AT1G52780	1631	0.719994	0.142581	5.04973	4.42427e-07	8.41e-06		AT4G11910	671.144	1.2717	0.21061	6.03817	1.55874e-09	1.5283e-08		AT2G24195	6.72554	1.09421	0.445597	2.45561	0.0140645	0.0374136
AT4G11393	5.4748	1.37297	0.502611	2.73168	0.00630132	0.0165919		AT5G64110	85.3333	0.719778	0.266561	2.70024	0.00692898	0.0353076		AT1G72660	7.22747	1.27022	0.482146	2.63452	0.00842574	0.0249011		AT1G58360	5486.69	1.09362	0.169507	6.45176	1.10556e-10	1.50263e-09
AT2G02320	4.59197	1.37291	0.500913	2.74082	0.0061286	0.0161922		AT1G72540	40.9576	0.719618	0.273206	2.63397	0.00843923	0.0411424		AT5G14490	13.3277	1.26988	0.443988	2.86017	0.00423419	0.0137225		AT5G42090	152.93	1.09144	0.189699	5.75357	8.73795e-09	9.02397e-08
AT2G22290	17.8454	1.37271	0.455919	3.01086	0.00260505	0.00761943		AT3G19050	521.203	0.718833	0.202509	3.54964	0.00038576	0.00326413		AT2G05910	44.657	1.2695	0.310148	4.09319	4.25475e-05	0.000220275		AT1G15840	11.7541	1.09094	0.445448	2.44907	0.0143224	0.0379819
AT4G27450	2498.29	1.37093	0.143704	9.53995	1.42896e-21	3.53958e-20		AT4G01010	616.295	0.718628	0.12429	5.78186	7.38776e-09	1.99617e-07		AT2G05705	10.2226	1.26916	0.462777	2.74248	0.00609764	0.0188057		AT2G35380	10.4287	1.08993	0.445405	2.44705	0.0144029	0.038149
AT3G54960	3155.51	1.37083	0.0955517	14.3465	1.12037e-46	1.43911e-44		AT1G04980	816.613	0.718418	0.14679	4.89417	9.87199e-07	1.74207e-05		AT5G57910	773.458	1.26907	0.140477	9.03401	1.65491e-19	4.31875e-18		AT4G39190	376.965	1.08933	0.133496	8.16003	3.34932e-16	8.73464e-15
AT4G18170	79.7767	1.3701	0.274585	4.98969	6.04761e-07	3.4256e-06		AT1G66920	613.956	0.717705	0.162533	4.41574	1.00664e-05	0.000138325		AT3G50030	5.66356	1.26907	0.490022	2.58981	0.00960275	0.0278911		AT5G07330	4.412	1.08852	0.421681	2.58138	0.00984057	0.0275279
AT2G44380	110.559	1.36914	0.232568	5.88708	3.9309e-09	2.93906e-08		AT5G40260	3.85937	0.716707	0.260142	2.75506	0.00586811	0.0309096		AT2G16676	3.43319	1.26798	0.477471	2.65562	0.00791623	0.0236193		AT3G45730	537.165	1.08834	0.138662	7.84885	4.19883e-15	9.75023e-14
AT2G28400	463.169	1.36893	0.170354	8.03578	9.29833e-16	1.39579e-14		AT3G56710	1105.07	0.716606	0.137113	5.22637	1.72867e-07	3.60195e-06		AT3G13380	638.464	1.26743	0.132485	9.56658	1.10501e-21	3.43964e-20		AT4G32810	580.707	1.08665	0.171974	6.31871	2.63755e-10	3.37867e-09
AT5G13490	510.922	1.36877	0.140461	9.74489	1.93989e-22	5.1757e-21		AT5G40010	116.546	0.716543	0.240619	2.97792	0.00290216	0.0176359		AT2G18370	26.1602	1.26686	0.384877	3.29158	0.000996249	0.0038168		AT3G17520	103.234	1.0866	0.436283	2.49059	0.0127533	0.034338
AT2G26740	4556.24	1.36852	0.0826864	16.5507	1.5818e-61	5.06437e-59		AT1G19380	691.985	0.716386	0.171355	4.18071	2.90599e-05	0.000352789		AT5G57510	42.8656	1.26623	0.319927	3.95786	7.56231e-05	0.000373588		AT1G30650	70.2236	1.08639	0.330928	3.28286	0.00102759	0.0038733
AT1G73810	394.857	1.36794	0.160134	8.54249	1.31355e-17	2.32483e-16		AT2G25490	764.608	0.716	0.149012	4.80498	1.54764e-06	2.5998e-05		AT4G10290	4.18366	1.2662	0.473454	2.67439	0.00748658	0.0224958		AT3G48835	23.3823	1.08638	0.359344	3.02324	0.00250086	0.00844374
AT3G02885	114.34	1.36756	0.265933	5.1425	2.7111e-07	1.6092e-06		AT4G18250	258.626	0.71572	0.156483	4.57378	4.78997e-06	7.17337e-05		AT2G04500	5.20437	1.26613	0.490041	2.58373	0.00977376	0.0283072		AT4G14746	952.46	1.08626	0.117503	9.24453	2.36272e-20	9.97553e-19
AT5G26340	2886.16	1.36691	0.112872	12.1103	9.31251e-34	5.62712e-32		AT1G12300	130.14	0.715335	0.193414	3.69846	0.000216912	0.00200362		AT5G20240	82.07	1.26592	0.342231	3.69904	0.00021642	0.00096755		AT2G32300	7.95619	1.08598	0.447245	2.42815	0.0151763	0.0398531
AT1G33560	1179.02	1.36628	0.0984165	13.8826	8.07595e-44	9.21475e-42		AT5G02490	3087.87	0.713659	0.14906	4.78771	1.68692e-06	2.81196e-05		AT4G01890	12.7207	1.26539	0.457032	2.76872	0.00562775	0.0175324		AT5G47530	56.8546	1.08595	0.382264	2.84083	0.00449966	0.0140734
AT4G35720	12.0471	1.36566	0.460197	2.96755	0.00300184	0.0086167		AT3G10815	90.1052	0.713363	0.219148	3.25517	0.00113326	0.00816684		AT2G25450	13141	1.26538	0.277685	4.55689	5.19163e-06	3.13046e-05		AT3G05630	887.314	1.08588	0.318235	3.41219	0.000644436	0.00257821
AT1G51760	2899.79	1.36409	0.087364	15.6139	5.85583e-55	1.29498e-52		AT5G60900	1875.64	0.7133	0.115961	6.15121	7.68929e-10	2.53618e-08		AT1G44542	7.24635	1.26411	0.488139	2.58965	0.00960723	0.0279005		AT1G01560	419.711	1.08571	0.172696	6.28681	3.24063e-10	4.08174e-09
AT4G18870	14.7603	1.36398	0.453351	3.00867	0.00262393	0.00766942		AT5G60280	281.353	0.712578	0.147306	4.8374	1.3155e-06	2.25172e-05		AT1G80660	12.2969	1.26358	0.470653	2.68474	0.00725858	0.0218928		AT1G20860	4.28091	1.08348	0.430843	2.5148	0.0119099	0.0324233
AT3G05360	123.654	1.36386	0.216209	6.30805	2.82576e-10	2.40919e-09		AT1G58290	8804.65	0.711779	0.104439	6.81524	9.41073e-12	4.18749e-10		AT3G21420	186.206	1.26255	0.215433	5.8605	4.61465e-09	4.27079e-08		AT1G15310	254.384	1.08309	0.189429	5.71765	1.0801e-08	1.09709e-07
AT1G05450	5.98611	1.36342	0.503504	2.70786	0.00677177	0.0176846		AT4G37370	599.069	0.711145	0.170142	4.17973	2.91859e-05	0.00035412		AT1G64060	1097.1	1.26144	0.130718	9.65007	4.91218e-22	1.57943e-20		AT5G49420	5.01573	1.08267	0.44607	2.42712	0.0152193	0.0399382
AT5G67340	965.792	1.3619	0.131991	10.3182	5.83215e-25	1.90419e-23		AT3G50480	11572.8	0.710162	0.115614	6.14253	8.12188e-10	2.66668e-08		AT3G08040	47.1005	1.26141	0.320911	3.93071	8.46966e-05	0.000413947		AT3G21090	154.39	1.0825	0.248916	4.34885	1.36851e-05	8.04956e-05
AT5G45090	34.0393	1.36013	0.35357	3.84685	0.000119645	0.000461936		AT1G14600	102.68	0.709713	0.207644	3.41793	0.000630993	0.00493811		AT3G09940	2705.15	1.26048	0.15897	7.92901	2.20894e-15	3.9692e-14		AT4G21500	72.5972	1.08122	0.242189	4.46437	8.03057e-06	4.94475e-05
AT4G19810	356.879	1.35994	0.198027	6.86745	6.53613e-12	6.72131e-11		AT1G30490	2256.43	0.709696	0.105003	6.75882	1.39122e-11	6.00551e-10		AT4G22950	135.299	1.26028	0.218076	5.77911	7.50979e-09	6.75249e-08		AT1G68820	1444.41	1.08121	0.118569	9.11883	7.5939e-20	2.9338e-18
AT1G16950	5.16575	1.3599	0.503151	2.70276	0.00687673	0.0179107		AT2G30250	1738.49	0.709287	0.109924	6.45252	1.10004e-10	4.18208e-09		AT5G00560	55.3564	1.25971	0.305599	4.1221	3.75442e-05	0.000196045		AT5G51160	22.4267	1.08112	0.379629	2.84783	0.00440178	0.0138102
AT3G50850	36.3612	1.35937	0.349106	3.89386	9.86627e-05	0.000387054		AT3G08030	3359.03	0.70886	0.128926	5.49819	3.83703e-08	9.22846e-07		AT2G36090	264.452	1.25958	0.182484	6.9024	5.11319e-12	6.59513e-11		AT1G21240	769.172	1.08058	0.152458	7.08772	1.36338e-12	2.38844e-11
AT1G58340	113.109	1.35935	0.249532	5.44759	5.10555e-08	3.32906e-07		AT3G17675	4.81616	0.708374	0.275973	2.56683	0.0102634	0.0482253		AT3G19390	39.5703	1.25906	0.330018	3.81513	0.000136112	0.000636543		AT3G57230	1369.76	1.08044	0.10251	10.5398	5.66317e-26	3.86299e-24
AT5G43910	1060.02	1.35921	0.133877	10.1527	3.22468e-24	9.95288e-23		AT1G18400	125.179	0.707039	0.21441	3.2976	0.000975157	0.00716327		AT4G22960	20.3714	1.25826	0.419664	2.99826	0.0027153	0.00928532		AT2G02061	15.8752	1.07961	0.400358	2.69662	0.00700466	0.0206145
AT2G35980	212.223	1.35752	0.214883	6.31751	2.65816e-10	2.27263e-09		AT2G42660	3.49936	0.706991	0.259425	2.72522	0.00642588	0.0332564		AT3G19200	54.2459	1.25701	0.395029	3.18207	0.00146227	0.00539856		AT1G77145	560.548	1.07907	0.139403	7.74059	9.89575e-15	2.21998e-13
AT3G27210	768.404	1.35731	0.147504	9.20183	3.51894e-20	7.76592e-19		AT1G07920	5145.16	0.706531	0.11148	6.33775	2.33142e-10	8.43438e-09		AT5G15940	24.844	1.25675	0.373191	3.36759	0.000758294	0.00299461		AT5G64230	752.024	1.07827	0.166804	6.46434	1.01743e-10	1.3889e-09
AT2G32030	207.468	1.35714	0.193036	7.03049	2.05811e-12	2.25133e-11		AT1G65483	97.593	0.706503	0.245616	2.87646	0.00402167	0.022713		AT2G41230	6.29461	1.25671	0.488331	2.57348	0.0100682	0.0290783		AT2G02700	6.22558	1.07611	0.445475	2.41564	0.0157075	0.0410374
AT5G26260	19.7089	1.35411	0.444698	3.04501	0.00232672	0.0068918		AT3G02230	3074.76	0.706489	0.114544	6.16782	6.92399e-10	2.29073e-08		AT1G32270	17.0425	1.25638	0.430674	2.91725	0.00353137	0.0117058		AT5G37740	990.661	1.07605	0.111987	9.60867	7.34928e-22	3.54912e-20
AT4G21680	226.715	1.35379	0.425104	3.18461	0.0014495	0.00451674		AT1G79680	107.98	0.705849	0.208501	3.38535	0.000710885	0.00546272		AT4G37390	284.215	1.25614	0.22234	5.64964	1.60787e-08	1.38577e-07		AT3G61340	6.18269	1.07597	0.445419	2.41564	0.0157077	0.0410374
AT1G56150	1214.64	1.35331	0.127294	10.6314	2.12779e-26	7.69698e-25		AT5G37600	7186.06	0.705622	0.13151	5.36553	8.0713e-08	1.81437e-06		AT1G69920	13.8982	1.25576	0.442858	2.83558	0.0045742	0.0146907		AT1G04677	3.16127	1.07574	0.408844	2.63118	0.00850898	0.024349
AT5G01870	126.932	1.35086	0.229597	5.8836	4.01448e-09	2.99738e-08		AT3G45260	1137.5	0.705166	0.117937	5.97918	2.24262e-09	6.77789e-08		AT2G16660	7551.93	1.25537	0.100494	12.492	8.25417e-36	6.54588e-34		AT2G46270	1024.59	1.07429	0.124876	8.60291	7.77189e-18	2.43044e-16
AT1G09380	9.13211	1.35074	0.481996	2.80238	0.00507264	0.0136855		AT4G15280	60.2979	0.70461	0.252116	2.79479	0.00519337	0.0279951		AT3G25950	15.0241	1.2551	0.432112	2.90456	0.00367766	0.012113		AT3G13610	35.5858	1.07292	0.408012	2.62963	0.00854774	0.0244375
AT2G31910	6.28476	1.35036	0.503506	2.68191	0.00732024	0.0188893		AT4G02850	293.36	0.703843	0.162321	4.33613	1.45015e-05	0.000190916		AT5G38030	11.4856	1.25458	0.455366	2.75509	0.00586754	0.0181936		AT5G38344	17.9515	1.07198	0.390194	2.74731	0.0060086	0.0180506
AT3G57465	6.08976	1.34917	0.502982	2.68235	0.00731077	0.0188716		AT5G07280	129.115	0.703473	0.213571	3.29386	0.000988203	0.00724682		AT5G42830	1303.13	1.25457	0.129695	9.6732	3.91922e-22	1.26925e-20		AT3G28540	3423.32	1.07196	0.121115	8.85076	8.69284e-19	2.99759e-17
AT3G11010	7507.7	1.34874	0.0853046	15.8109	2.61882e-56	6.45705e-54		AT5G24290	97.5456	0.703012	0.235626	2.98359	0.00284891	0.0173904		AT4G23550	61.2762	1.25448	0.269884	4.64824	3.34778e-06	2.08186e-05		AT1G62540	462.456	1.07095	0.198689	5.3901	7.04196e-08	6.27651e-07
AT3G19970	459.132	1.34776	0.132453	10.1754	2.55273e-24	7.98229e-23		AT1G74440	669.807	0.702743	0.140645	4.99658	5.83562e-07	1.08269e-05		AT2G37820	8.68341	1.25426	0.473543	2.64867	0.00808093	0.0240517		AT5G47120	5154.52	1.07062	0.0850747	12.5845	2.56909e-36	4.06363e-34
AT3G21890	62.3067	1.34776	0.279926	4.8147	1.47422e-06	7.87046e-06		AT1G56510	2104.16	0.701694	0.137173	5.11538	3.13107e-07	6.16821e-06		AT3G16460	1438.54	1.25336	0.123362	10.16	2.99125e-24	1.11516e-22		AT1G07590	8050.25	1.06999	0.111589	9.58863	8.92666e-22	4.28244e-20
AT5G46590	29.712	1.34738	0.366354	3.67781	0.000235246	0.000859232		AT5G27100	171.675	0.701493	0.176635	3.97143	7.14416e-05	0.000770986		AT1G30650	103.947	1.25334	0.26406	4.74641	2.07055e-06	1.33855e-05		AT1G28990	7.34194	1.06975	0.448357	2.38594	0.0170356	0.0439491
AT4G11910	244.784	1.34669	0.249829	5.39043	7.02891e-08	4.52512e-07		AT3G09200	17931.3	0.701373	0.104804	6.69225	2.19768e-11	9.24733e-10		AT3G02550	1167.8	1.25151	0.168413	7.43121	1.07608e-13	1.64065e-12		AT1G19630	150.783	1.06808	0.256604	4.16238	3.14942e-05	0.00017135
AT2G26290	38.2613	1.34647	0.353142	3.81282	0.000137388	0.000524397		AT1G15010	202.294	0.700215	0.194375	3.60239	0.000315305	0.00274294		AT3G20395	24.6032	1.25057	0.385093	3.24744	0.00116447	0.00439008		AT1G08830	9730.13	1.06717	0.0924721	11.5404	8.24986e-31	8.74165e-29
AT3G25020	1534.81	1.34603	0.128754	10.4543	1.40022e-25	4.73011e-24		AT5G00560	53.8045	0.700162	0.260553	2.68721	0.00720511	0.036446		AT1G61860	29.5546	1.24971	0.36583	3.41609	0.000635275	0.00255556		AT5G62770	696.762	1.06691	0.125529	8.49935	1.90657e-17	5.66983e-16
[truncated: 8,689 more rows]
